# Supplementary material for: 1-Phenyl-1H-naphtho­[1,2-e][1,3]oxazin-3(2H)-one
Source: Acta Crystallogr Sect E Struct Rep Online. 2010 Sep 11;66(Pt 10):o2555. doi: 10.1107/S1600536810035841 (PMC2983264; doi:10.1107/S1600536810035841)
Supplement: Supplementary file 1 [file e-66-o2555-sup1.cif]

##############################################################################
###                                                                        ###
###        Electronic paper (Acta Crystallographica Section E)             ###
###                                                                        ###
##############################################################################
#                                                                            #
# This CIF contains the data in a paper accepted for publication in Acta     #
# Crystallographica Section E. It conforms to the requirements of Notes      #
# for Authors for Section E, and has been peer reviewed under the auspices   #
# of the IUCr Commission on Journals.                                        #
#                                                                            #
# Full details of the Crystallographic Information File format               #
# are given in the paper "The Crystallographic Information File (CIF):       #
# a New Standard Archive File for Crystallography" by S. R. Hall, F. H.      #
# Allen and I. D. Brown [Acta Cryst. (1991), A47, 655-685].                  #
#                                                                            #
# The current version of the core CIF dictionary is obtainable from          #
# ftp://ftp.iucr.org/pub/cif_core.dic. The current version number is 2.4.    #
#                                                                            #
# Software is freely available for graphical display of the structure(s) in  #
# this CIF.  For information consult the CIF home page http://www.iucr.org/  #
# cif/home.html                                                              #
#                                                                            #
# This file may be used for bona fide research purposes within the           #
# scientific community so long as proper attribution is given to the journal # 
# article from which it was obtained.                                        #
#                                                                            #
##############################################################################
                                             
data_global
_audit_creation_method     ?
_journal_date_recd_electronic     2010-09-05
_journal_date_accepted     2010-09-06
_journal_name_full     'Acta Crystallographica, Section E'
_journal_year     2010
_journal_volume     66
_journal_issue     10
_journal_page_first     o2555
_journal_page_last     o2555
_journal_paper_category     QO
_journal_coeditor_code     HB5635
_publ_contact_author
;
Muhammad Nawaz Tahir
University of Sargodha
Department of Physics
Sargodha
Pakistan
;
_publ_contact_author_email     'dmntahir_uos@yahoo.com'
_publ_contact_author_fax     '0092 48 32 22 121'
_publ_contact_author_phone     '0092 48 92 30 914'
_publ_section_title
;
1-Phenyl-1<i>H</i>-naphtho[1,2-<i>e</i>][1,3]oxazin-3(2<i>H</i>)-one
;
loop_
    _publ_author_name
    _publ_author_address
    'Humaira Y. Gondal'
;
Department of Chemistry
University of Sargodha
Sargodha
Pakistan
;
    'Misbah Bhatti'
;
Department of Chemistry
University of Sargodha
Sargodha
Pakistan
;
    'Azra Gohar'
;
Department of Chemistry
University of Sargodha
Sargodha
Pakistan
;
    'Muhammad Ali'
;
Department of Chemistry
University of Sargodha
Sargodha
Pakistan
;
    'Tahir, M. Nawaz'
;
Department of Physics
University of Sargodha
Sargodha
Pakistan
;
data_I
_audit_creation_method     SHELXL-97
_chemical_name_systematic
;
1-Phenyl-1<i>H</i>-naphtho[1,2-<i>e</i>][1,3]oxazin-3(2<i>H</i>)-one
;
_chemical_name_common     ?
_chemical_formula_moiety     'C18 H13 N O2'
_chemical_formula_sum     'C18 H13 N O2'
_chemical_formula_iupac     'C18 H13 N O2'
_chemical_formula_weight     275.29
_symmetry_cell_setting     monoclinic
_symmetry_space_group_name_H-M     'P 21/c'
_symmetry_space_group_name_Hall     '-P 2ybc'
loop_
    _symmetry_equiv_pos_site_id
    _symmetry_equiv_pos_as_xyz
    1 x,y,z
    2 -x,1/2+y,1/2-z
    3 -x,-y,-z
    4 x,1/2-y,1/2+z
_cell_length_a     11.5625(4)
_cell_length_b     16.9228(5)
_cell_length_c     7.2394(2)
_cell_angle_alpha     90
_cell_angle_beta     98.1550(10)
_cell_angle_gamma     90
_cell_volume     1402.21(7)
_cell_formula_units_Z     4
_cell_measurement_reflns_used     1961
_cell_measurement_theta_min     2.15
_cell_measurement_theta_max     25.25
_cell_measurement_temperature     296(2)
_exptl_crystal_description     rod
_exptl_crystal_colour     colourless
_exptl_crystal_size_max     0.32
_exptl_crystal_size_mid     0.22
_exptl_crystal_size_min     0.22
_exptl_crystal_density_diffrn     1.304
_exptl_crystal_density_meas     ?
_exptl_crystal_density_method     'not measured'
_exptl_crystal_F_000     576
_exptl_absorpt_coefficient_mu     0.085
_exptl_absorpt_correction_type     multi-scan
_exptl_absorpt_process_details     '(SADABS; Bruker, 2005)'
_exptl_absorpt_correction_T_min     0.980
_exptl_absorpt_correction_T_max     0.982
_exptl_special_details
;
;
_diffrn_ambient_temperature     296(2)
_diffrn_radiation_type     MoK\a
_diffrn_radiation_wavelength     0.71073
_diffrn_radiation_source     'fine-focus sealed tube'
_diffrn_radiation_monochromator     graphite
_diffrn_measurement_device_type     'Bruker Kappa APEXII CCD'
_diffrn_measurement_method     \w
_diffrn_detector_area_resol_mean     8.10
_diffrn_reflns_number     9236
_diffrn_reflns_av_R_equivalents     0.0224
_diffrn_reflns_av_sigmaI/netI     0.0211
_diffrn_reflns_theta_min     2.15
_diffrn_reflns_theta_max     25.25
_diffrn_reflns_theta_full     25.25
_diffrn_measured_fraction_theta_max     0.996
_diffrn_measured_fraction_theta_full     0.996
_diffrn_reflns_limit_h_min     -13
_diffrn_reflns_limit_h_max     13
_diffrn_reflns_limit_k_min     -18
_diffrn_reflns_limit_k_max     20
_diffrn_reflns_limit_l_min     -8
_diffrn_reflns_limit_l_max     6
_diffrn_standards_number     0
_diffrn_standards_interval_count     ?
_diffrn_standards_interval_time     ?
_diffrn_standards_decay_%     ?
_refine_special_details
;
Refinement of <i>F</i>^2^ against ALL reflections. The weighted <i>R</i>-factor
<i>wR</i> and goodness of fit <i>S</i> are based on <i>F</i>^2^, conventional
<i>R</i>-factors <i>R</i> are based on <i>F</i>, with <i>F</i> set to zero for
negative <i>F</i>^2^. The threshold expression of <i>F</i>^2^ >
\s(<i>F</i>^2^) is used only for calculating <i>R</i>-factors(gt) <i>etc</i>.
and is not relevant to the choice of reflections for refinement.
<i>R</i>-factors based on <i>F</i>^2^ are statistically about twice as large
as those based on <i>F</i>, and <i>R</i>- factors based on ALL data will be
even larger.
;
_reflns_number_total     2533
_reflns_number_gt     1961
_reflns_threshold_expression     I>2\s(I)
_refine_ls_structure_factor_coef     Fsqd
_refine_ls_matrix_type     full
_refine_ls_R_factor_all     0.0535
_refine_ls_R_factor_gt     0.0394
_refine_ls_wR_factor_gt     0.0978
_refine_ls_wR_factor_ref     0.1108
_refine_ls_goodness_of_fit_ref     1.030
_refine_ls_restrained_S_all     1.030
_refine_ls_number_reflns     2533
_refine_ls_number_parameters     190
_refine_ls_number_restraints     0
_refine_ls_hydrogen_treatment     constr
_refine_ls_weighting_scheme     calc
_refine_ls_weighting_details
         'calc w=1/[\s^2^(Fo^2^)+(0.0535P)^2^+0.2624P] where P=(Fo^2^+2Fc^2^)/3'
_atom_sites_solution_hydrogens     geom
_atom_sites_solution_primary     direct
_atom_sites_solution_secondary     difmap
_refine_ls_shift/su_max     0.000
_refine_ls_shift/su_mean     0.000
_refine_diff_density_max     0.160
_refine_diff_density_min     -0.147
loop_
    _atom_type_symbol
    _atom_type_description
    _atom_type_scat_dispersion_real
    _atom_type_scat_dispersion_imag
    _atom_type_scat_source
    'C' 'C' 0.0033 0.0016
                         'International Tables Vol C Tables 4.2.6.8 and 6.1.1.4'
    'H' 'H' 0.0000 0.0000
                         'International Tables Vol C Tables 4.2.6.8 and 6.1.1.4'
    'N' 'N' 0.0061 0.0033
                         'International Tables Vol C Tables 4.2.6.8 and 6.1.1.4'
    'Cl' 'Cl' 0.1484 0.1585
                         'International Tables Vol C Tables 4.2.6.8 and 6.1.1.4'
_computing_data_collection     'APEX2 (Bruker, 2009)'
_computing_cell_refinement     'SAINT (Bruker, 2009)'
_computing_data_reduction     'SAINT (Bruker, 2009)'
_computing_structure_solution     'SHELXS97 (Sheldrick, 2008)'
_computing_structure_refinement     'SHELXL97 (Sheldrick, 2008)'
_computing_molecular_graphics
                  'ORTEP-3 for Windows (Farrugia, 1997) and PLATON (Spek, 2009)'
_computing_publication_material
                                'WinGX (Farrugia, 1999) and PLATON (Spek, 2009)'
loop_
    _atom_site_type_symbol
    _atom_site_label
    _atom_site_fract_x
    _atom_site_fract_y
    _atom_site_fract_z
    _atom_site_U_iso_or_equiv
    _atom_site_thermal_displace_type
    _atom_site_calc_flag
    _atom_site_refinement_flags
    _atom_site_occupancy
    O O1 0.89839(10) 0.06939(6) 0.83483(14) 0.0559(4) Uani . . 1.000
    O O2 0.91991(11) 0.19318(7) 0.92712(18) 0.0737(5) Uani . . 1.000
    N N1 0.85664(10) 0.16926(7) 0.62191(18) 0.0510(4) Uani . . 1.000
    C C1 0.81409(12) -0.02577(8) 0.3762(2) 0.0436(5) Uani . . 1.000
    C C2 0.75736(14) -0.01136(10) 0.1926(2) 0.0563(5) Uani . . 1.000
    C C3 0.73596(18) -0.07145(12) 0.0667(3) 0.0715(7) Uani . . 1.000
    C C4 0.77142(19) -0.14822(12) 0.1148(3) 0.0767(8) Uani . . 1.000
    C C5 0.82829(16) -0.16422(10) 0.2880(3) 0.0656(7) Uani . . 1.000
    C C6 0.85044(12) -0.10406(8) 0.4248(2) 0.0488(5) Uani . . 1.000
    C C7 0.90596(13) -0.11995(8) 0.6071(2) 0.0523(5) Uani . . 1.000
    C C8 0.92163(13) -0.06237(8) 0.7386(2) 0.0502(5) Uani . . 1.000
    C C9 0.88322(12) 0.01469(8) 0.6891(2) 0.0435(4) Uani . . 1.000
    C C10 0.83343(11) 0.03472(8) 0.51467(19) 0.0406(4) Uani . . 1.000
    C C11 0.79834(12) 0.11910(8) 0.4725(2) 0.0434(4) Uani . . 1.000
    C C12 0.66655(12) 0.13238(8) 0.4466(2) 0.0459(5) Uani . . 1.000
    C C13 0.61359(16) 0.18002(12) 0.3073(3) 0.0771(7) Uani . . 1.000
    C C14 0.49394(18) 0.19161(15) 0.2832(3) 0.0978(9) Uani . . 1.000
    C C15 0.42673(16) 0.15621(12) 0.3962(3) 0.0782(7) Uani . . 1.000
    C C16 0.47770(16) 0.10947(12) 0.5371(3) 0.0766(7) Uani . . 1.000
    C C17 0.59754(15) 0.09745(10) 0.5628(3) 0.0653(6) Uani . . 1.000
    C C18 0.89155(13) 0.14824(9) 0.7974(2) 0.0523(5) Uani . . 1.000
    H H1 0.86962 0.21742 0.59296 0.0612 Uiso . . 1.000
    H H2 0.73438 0.03977 0.15747 0.0675 Uiso . . 1.000
    H H3 0.69733 -0.06099 -0.05240 0.0857 Uiso . . 1.000
    H H4 0.75608 -0.18873 0.02799 0.0920 Uiso . . 1.000
    H H5 0.85317 -0.21554 0.31735 0.0787 Uiso . . 1.000
    H H7 0.93233 -0.17084 0.63780 0.0627 Uiso . . 1.000
    H H8 0.95707 -0.07359 0.85922 0.0602 Uiso . . 1.000
    H H11 0.82686 0.13419 0.35624 0.0520 Uiso . . 1.000
    H H13 0.65851 0.20496 0.22768 0.0926 Uiso . . 1.000
    H H14 0.45948 0.22429 0.18762 0.1174 Uiso . . 1.000
    H H15 0.34624 0.16371 0.37798 0.0938 Uiso . . 1.000
    H H16 0.43200 0.08537 0.61676 0.0919 Uiso . . 1.000
    H H17 0.63155 0.06536 0.65983 0.0783 Uiso . . 1.000
loop_
    _atom_site_aniso_label
    _atom_site_aniso_U_11
    _atom_site_aniso_U_22
    _atom_site_aniso_U_33
    _atom_site_aniso_U_12
    _atom_site_aniso_U_13
    _atom_site_aniso_U_23
    O1 0.0719(7) 0.0430(6) 0.0505(6) -0.0007(5) 0.0006(5) -0.0011(5)
    O2 0.0814(9) 0.0577(7) 0.0769(8) 0.0065(6) -0.0061(7) -0.0244(6)
    N1 0.0508(7) 0.0327(6) 0.0675(9) -0.0037(5) 0.0017(6) 0.0014(6)
    C1 0.0422(8) 0.0404(8) 0.0512(8) -0.0057(6) 0.0170(6) -0.0019(6)
    C2 0.0645(10) 0.0564(9) 0.0502(9) -0.0054(8) 0.0162(7) -0.0021(8)
    C3 0.0857(13) 0.0788(13) 0.0523(10) -0.0123(10) 0.0180(9) -0.0131(9)
    C4 0.0951(15) 0.0696(12) 0.0709(13) -0.0161(10) 0.0309(11) -0.0278(10)
    C5 0.0740(12) 0.0438(9) 0.0859(13) -0.0071(8) 0.0352(10) -0.0134(9)
    C6 0.0459(8) 0.0381(8) 0.0669(10) -0.0049(6) 0.0236(7) -0.0035(7)
    C7 0.0479(8) 0.0346(7) 0.0771(11) 0.0021(6) 0.0187(8) 0.0068(7)
    C8 0.0462(8) 0.0431(8) 0.0610(9) 0.0017(6) 0.0067(7) 0.0122(7)
    C9 0.0435(8) 0.0375(7) 0.0498(8) -0.0027(6) 0.0080(6) 0.0004(6)
    C10 0.0374(7) 0.0352(7) 0.0506(8) -0.0022(5) 0.0113(6) 0.0032(6)
    C11 0.0459(8) 0.0354(7) 0.0491(8) -0.0030(6) 0.0077(6) 0.0045(6)
    C12 0.0459(8) 0.0357(7) 0.0553(9) -0.0012(6) 0.0042(6) 0.0004(6)
    C13 0.0565(10) 0.0874(13) 0.0853(13) 0.0041(9) 0.0026(9) 0.0366(11)
    C14 0.0629(12) 0.1150(18) 0.1095(17) 0.0172(12) -0.0088(12) 0.0423(14)
    C15 0.0478(10) 0.0796(13) 0.1042(15) 0.0064(9) 0.0009(10) -0.0069(12)
    C16 0.0562(11) 0.0755(12) 0.1031(15) -0.0015(9) 0.0287(10) 0.0056(11)
    C17 0.0546(10) 0.0646(11) 0.0795(12) 0.0073(8) 0.0192(8) 0.0200(9)
    C18 0.0481(8) 0.0421(8) 0.0653(10) 0.0026(6) 0.0034(7) -0.0061(8)
_geom_special_details
;
Bond distances, angles <i>etc</i>. have been calculated using the rounded
fractional coordinates. All su's are estimated from the variances of the
(full) variance-covariance matrix. The cell e.s.d.'s are taken into account in
the estimation of distances, angles and torsion angles
;
loop_
    _geom_bond_atom_site_label_1
    _geom_bond_atom_site_label_2
    _geom_bond_site_symmetry_1
    _geom_bond_site_symmetry_2
    _geom_bond_distance
    _geom_bond_publ_flag
    O1 C9 . . 1.3958(17) no
    O1 C18 . . 1.3617(18) no
    O2 C18 . . 1.2167(19) no
    N1 C11 . . 1.4622(19) no
    N1 C18 . . 1.3259(19) no
    N1 H1 . . 0.8600 no
    C1 C2 . . 1.417(2) no
    C1 C10 . . 1.4280(19) no
    C1 C6 . . 1.4191(19) no
    C2 C3 . . 1.365(3) no
    C3 C4 . . 1.392(3) no
    C4 C5 . . 1.358(3) no
    C5 C6 . . 1.418(2) no
    C6 C7 . . 1.409(2) no
    C7 C8 . . 1.356(2) no
    C8 C9 . . 1.4075(19) no
    C9 C10 . . 1.355(2) no
    C10 C11 . . 1.5039(19) no
    C11 C12 . . 1.525(2) no
    C12 C17 . . 1.373(2) no
    C12 C13 . . 1.366(3) no
    C13 C14 . . 1.384(3) no
    C14 C15 . . 1.346(3) no
    C15 C16 . . 1.358(3) no
    C16 C17 . . 1.387(3) no
    C2 H2 . . 0.9300 no
    C3 H3 . . 0.9300 no
    C4 H4 . . 0.9300 no
    C5 H5 . . 0.9300 no
    C7 H7 . . 0.9300 no
    C8 H8 . . 0.9300 no
    C11 H11 . . 0.9800 no
    C13 H13 . . 0.9300 no
    C14 H14 . . 0.9300 no
    C15 H15 . . 0.9300 no
    C16 H16 . . 0.9300 no
    C17 H17 . . 0.9300 no
loop_
    _geom_angle_atom_site_label_1
    _geom_angle_atom_site_label_2
    _geom_angle_atom_site_label_3
    _geom_angle_site_symmetry_1
    _geom_angle_site_symmetry_2
    _geom_angle_site_symmetry_3
    _geom_angle
    _geom_angle_publ_flag
    C9 O1 C18 . . . 120.13(11) no
    C11 N1 C18 . . . 126.78(12) no
    C11 N1 H1 . . . 117.00 no
    C18 N1 H1 . . . 117.00 no
    C2 C1 C6 . . . 118.33(13) no
    C6 C1 C10 . . . 118.94(13) no
    C2 C1 C10 . . . 122.72(13) no
    C1 C2 C3 . . . 120.94(16) no
    C2 C3 C4 . . . 120.63(19) no
    C3 C4 C5 . . . 120.27(19) no
    C4 C5 C6 . . . 121.17(16) no
    C5 C6 C7 . . . 122.02(14) no
    C1 C6 C5 . . . 118.64(14) no
    C1 C6 C7 . . . 119.33(13) no
    C6 C7 C8 . . . 121.20(13) no
    C7 C8 C9 . . . 118.75(13) no
    O1 C9 C10 . . . 122.00(12) no
    O1 C9 C8 . . . 114.88(12) no
    C8 C9 C10 . . . 123.11(13) no
    C1 C10 C11 . . . 121.82(12) no
    C1 C10 C9 . . . 118.59(12) no
    C9 C10 C11 . . . 119.58(12) no
    C10 C11 C12 . . . 113.63(11) no
    N1 C11 C12 . . . 110.68(11) no
    N1 C11 C10 . . . 108.56(11) no
    C11 C12 C13 . . . 120.86(14) no
    C11 C12 C17 . . . 121.24(13) no
    C13 C12 C17 . . . 117.89(15) no
    C12 C13 C14 . . . 120.81(18) no
    C13 C14 C15 . . . 120.9(2) no
    C14 C15 C16 . . . 119.30(18) no
    C15 C16 C17 . . . 120.35(19) no
    C12 C17 C16 . . . 120.75(18) no
    O2 C18 N1 . . . 125.73(14) no
    O1 C18 O2 . . . 117.21(13) no
    O1 C18 N1 . . . 117.05(13) no
    C1 C2 H2 . . . 120.00 no
    C3 C2 H2 . . . 120.00 no
    C2 C3 H3 . . . 120.00 no
    C4 C3 H3 . . . 120.00 no
    C3 C4 H4 . . . 120.00 no
    C5 C4 H4 . . . 120.00 no
    C4 C5 H5 . . . 119.00 no
    C6 C5 H5 . . . 119.00 no
    C6 C7 H7 . . . 119.00 no
    C8 C7 H7 . . . 119.00 no
    C7 C8 H8 . . . 121.00 no
    C9 C8 H8 . . . 121.00 no
    N1 C11 H11 . . . 108.00 no
    C10 C11 H11 . . . 108.00 no
    C12 C11 H11 . . . 108.00 no
    C12 C13 H13 . . . 120.00 no
    C14 C13 H13 . . . 120.00 no
    C13 C14 H14 . . . 120.00 no
    C15 C14 H14 . . . 120.00 no
    C14 C15 H15 . . . 120.00 no
    C16 C15 H15 . . . 120.00 no
    C15 C16 H16 . . . 120.00 no
    C17 C16 H16 . . . 120.00 no
    C12 C17 H17 . . . 120.00 no
    C16 C17 H17 . . . 120.00 no
loop_
    _geom_torsion_atom_site_label_1
    _geom_torsion_atom_site_label_2
    _geom_torsion_atom_site_label_3
    _geom_torsion_atom_site_label_4
    _geom_torsion_site_symmetry_1
    _geom_torsion_site_symmetry_2
    _geom_torsion_site_symmetry_3
    _geom_torsion_site_symmetry_4
    _geom_torsion
    _geom_torsion_publ_flag
    C18 O1 C9 C8 . . . . 164.13(13) no
    C18 O1 C9 C10 . . . . -16.9(2) no
    C9 O1 C18 O2 . . . . -170.95(14) no
    C9 O1 C18 N1 . . . . 7.8(2) no
    C18 N1 C11 C10 . . . . -27.00(19) no
    C18 N1 C11 C12 . . . . 98.36(16) no
    C11 N1 C18 O1 . . . . 15.8(2) no
    C11 N1 C18 O2 . . . . -165.56(15) no
    C6 C1 C2 C3 . . . . 1.4(2) no
    C10 C1 C2 C3 . . . . -177.10(16) no
    C2 C1 C6 C5 . . . . -0.1(2) no
    C2 C1 C6 C7 . . . . -179.36(14) no
    C10 C1 C6 C5 . . . . 178.41(14) no
    C10 C1 C6 C7 . . . . -0.9(2) no
    C2 C1 C10 C9 . . . . 176.78(14) no
    C2 C1 C10 C11 . . . . -2.2(2) no
    C6 C1 C10 C9 . . . . -1.7(2) no
    C6 C1 C10 C11 . . . . 179.35(13) no
    C1 C2 C3 C4 . . . . -1.2(3) no
    C2 C3 C4 C5 . . . . -0.2(3) no
    C3 C4 C5 C6 . . . . 1.5(3) no
    C4 C5 C6 C1 . . . . -1.3(3) no
    C4 C5 C6 C7 . . . . 177.92(17) no
    C1 C6 C7 C8 . . . . 2.3(2) no
    C5 C6 C7 C8 . . . . -176.94(15) no
    C6 C7 C8 C9 . . . . -1.2(2) no
    C7 C8 C9 O1 . . . . 177.44(13) no
    C7 C8 C9 C10 . . . . -1.5(2) no
    O1 C9 C10 C1 . . . . -175.98(12) no
    O1 C9 C10 C11 . . . . 3.0(2) no
    C8 C9 C10 C1 . . . . 2.9(2) no
    C8 C9 C10 C11 . . . . -178.08(13) no
    C1 C10 C11 N1 . . . . -164.84(12) no
    C1 C10 C11 C12 . . . . 71.56(17) no
    C9 C10 C11 N1 . . . . 16.17(17) no
    C9 C10 C11 C12 . . . . -107.43(15) no
    N1 C11 C12 C13 . . . . 99.58(17) no
    N1 C11 C12 C17 . . . . -79.96(17) no
    C10 C11 C12 C13 . . . . -137.98(16) no
    C10 C11 C12 C17 . . . . 42.48(19) no
    C11 C12 C13 C14 . . . . 179.58(17) no
    C17 C12 C13 C14 . . . . -0.9(3) no
    C11 C12 C17 C16 . . . . -179.52(16) no
    C13 C12 C17 C16 . . . . 0.9(3) no
    C12 C13 C14 C15 . . . . -0.1(3) no
    C13 C14 C15 C16 . . . . 0.9(3) no
    C14 C15 C16 C17 . . . . -0.9(3) no
    C15 C16 C17 C12 . . . . -0.1(3) no
loop_
    _geom_hbond_atom_site_label_D
    _geom_hbond_atom_site_label_H
    _geom_hbond_atom_site_label_A
    _geom_hbond_site_symmetry_A
    _geom_hbond_distance_DH
    _geom_hbond_distance_HA
    _geom_hbond_distance_DA
    _geom_hbond_angle_DHA
    _geom_hbond_publ_flag
    N1 H1 O2 4_554 0.86 2.07 2.8698(17) 155 yes
    C8 H8 O1 3_757 0.93 2.58 3.4725(18) 161 yes
    C16 H16 Cg2 3_656 0.93 2.92 3.722(2) 145 yes
