# Supplementary material for: 1-Phenyl-1H-naphtho­[1,2-e][1,3]oxazin-3(2H)-one
Source: Acta Crystallogr Sect E Struct Rep Online. 2010 Sep 11;66(Pt 10):o2555. doi: 10.1107/S1600536810035841 (PMC2983264; doi:10.1107/S1600536810035841)
Supplement: Supplementary file 2 [file e-66-o2555-Isup2.hkl]

#
# h,k,l, Fc-squared, Fo-squared, sigma(Fo-squared) and status flag
#
data_I
_shelx_title ' MB112AB in P2(1)/c'
_shelx_refln_list_code          4
_shelx_F_calc_maximum       72.90
_exptl_crystal_F_000       576.00
_reflns_d_resolution_high  0.8332
 
loop_
 _symmetry_equiv_pos_as_xyz
 'x, y, z'
 '-x, y+1/2, -z+1/2'
 '-x, -y, -z'
 'x, -y-1/2, z-1/2'
 
_cell_length_a    11.5625
_cell_length_b    16.9228
_cell_length_c     7.2394
_cell_angle_alpha  90.000
_cell_angle_beta   98.155
_cell_angle_gamma  90.000
 
_shelx_F_squared_multiplier     1.000
 
loop_
 _refln_index_h
 _refln_index_k
 _refln_index_l
 _refln_F_squared_calc
 _refln_F_squared_meas
 _refln_F_squared_sigma
 _refln_observed_status
   2   0   0      788.91      763.29     17.30 o
   5   0   0     1046.57     1024.32     16.23 o
   6   0   0      413.97      316.60      8.64 o
   7   0   0      161.49      175.19      3.14 o
   8   0   0       46.20       43.38      2.29 o
   9   0   0        4.55        4.19      1.03 o
  10   0   0      112.55       99.33      3.51 o
  11   0   0        8.18        8.42      1.55 o
  12   0   0      153.98      152.48      4.81 o
  13   0   0        1.27        3.76      1.39 o
   1   1   0      356.64      368.07      4.12 o
   2   1   0      102.61       87.36      0.94 o
   3   1   0     2134.78     1992.33     16.25 o
   4   1   0     1192.37     1184.14     11.94 o
   5   1   0     1442.54     1525.09     12.87 o
   6   1   0       61.89       74.61      2.44 o
   7   1   0      262.07      261.19      3.65 o
   8   1   0        7.07        4.91      0.72 o
   9   1   0       16.27       15.44      1.07 o
  10   1   0       17.69       12.26      1.09 o
  11   1   0       38.16       30.60      1.69 o
  12   1   0        0.22        0.43      0.88 o
  13   1   0        0.79        0.66      0.89 o
   0   2   0     2171.60     2037.99     40.03 o
   1   2   0     2480.96     2208.97     25.10 o
   2   2   0     2777.70     2597.85     26.20 o
   3   2   0      276.75      280.14      2.79 o
   4   2   0       10.31        6.56      0.60 o
   5   2   0        0.17        2.64      0.37 o
   6   2   0      102.32      108.02      2.75 o
   7   2   0       22.40       21.03      0.98 o
   8   2   0        0.70        1.30      0.53 o
   9   2   0        3.91        3.29      0.74 o
  10   2   0        0.93        2.30      0.95 o
  11   2   0       47.09       45.55      2.14 o
  12   2   0        5.75        4.31      1.00 o
  13   2   0        2.45        2.40      0.97 o
   1   3   0      174.74      153.95      1.23 o
   2   3   0      396.14      406.55      3.36 o
   3   3   0       11.73        9.53      0.36 o
   4   3   0      201.37      186.18      1.91 o
   5   3   0      913.26      941.68     10.07 o
   6   3   0       31.44       36.03      1.04 o
   7   3   0        8.09        7.13      0.97 o
   8   3   0        0.01        0.00      0.50 o
   9   3   0       31.52       29.12      1.71 o
  10   3   0      129.72      118.89      3.21 o
  11   3   0       44.87       51.81      2.29 o
  12   3   0       16.78       17.90      1.42 o
  13   3   0        0.70        1.73      0.94 o
   1   4   0      285.24      322.78      2.38 o
   2   4   0      143.42      142.95      1.49 o
   3   4   0      174.60      156.53      1.67 o
   4   4   0      720.86      705.53      6.25 o
   5   4   0        6.17        8.56      0.53 o
   6   4   0        4.72        2.42      0.59 o
   7   4   0        6.54        4.71      0.73 o
   8   4   0        4.46        2.87      0.75 o
   9   4   0       51.22       49.31      1.97 o
  10   4   0       24.68       19.74      1.56 o
  11   4   0       14.47       11.03      1.61 o
  12   4   0        4.32        3.66      1.18 o
  13   4   0        0.28       -0.62      0.90 o
   1   5   0      153.05      161.00      1.39 o
   2   5   0       39.33       50.96      0.71 o
   3   5   0      139.19      135.98      1.65 o
   4   5   0      596.81      617.45      4.88 o
   5   5   0       44.69       41.50      0.86 o
   6   5   0       67.89       73.19      1.48 o
   7   5   0        0.58       -0.65      0.55 o
   8   5   0        7.25        6.05      0.91 o
   9   5   0        0.08       -0.37      0.91 o
  10   5   0        1.19       -0.98      0.78 o
  11   5   0        2.48        0.65      0.91 o
  12   5   0        1.95        1.52      1.13 o
  13   5   0        5.10        6.03      1.33 o
   0   6   0     3181.60     3280.96     32.03 o
   1   6   0      122.53      116.90      1.15 o
   2   6   0      597.07      616.00      4.43 o
   3   6   0      917.94      956.03      7.09 o
   4   6   0      163.02      170.18      2.21 o
   5   6   0      179.11      190.64      2.27 o
   6   6   0       97.29      106.34      1.61 o
   7   6   0        9.63        8.37      0.80 o
   8   6   0       11.54       10.68      1.72 o
   9   6   0       16.91       18.31      1.46 o
  10   6   0        7.57        6.57      1.16 o
  11   6   0        8.78        9.77      1.32 o
  12   6   0        0.27        0.35      1.00 o
  13   6   0       10.10       11.36      1.63 o
   1   7   0       46.19       45.44      0.68 o
   2   7   0     1808.51     1944.07     13.82 o
   3   7   0     1945.14     2024.94     14.35 o
   4   7   0      308.35      295.51      3.21 o
   5   7   0      297.57      329.36      3.50 o
   6   7   0      774.15      807.93      6.91 o
   7   7   0      141.00      149.68      2.85 o
   8   7   0        9.92       11.16      1.20 o
   9   7   0      208.36      210.58      6.58 o
  10   7   0       19.28       17.34      1.29 o
  11   7   0        0.44       -0.48      0.88 o
  12   7   0       26.62       27.51      2.05 o
   0   8   0      234.75      224.74      3.11 o
   1   8   0      229.01      246.51      2.15 o
   2   8   0      727.70      789.58      6.12 o
   3   8   0       44.06       52.14      0.94 o
   4   8   0      134.42      131.64      2.36 o
   5   8   0      210.98      209.04      2.37 o
   6   8   0      140.33      142.10      2.21 o
   7   8   0        0.01        0.04      0.42 o
   8   8   0        0.09       -0.06      0.45 o
   9   8   0      240.14      243.63      4.15 o
  10   8   0        1.30        2.21      1.02 o
  11   8   0        9.53        8.29      1.33 o
  12   8   0        9.85        8.62      1.47 o
   1   9   0       15.45       11.91      0.63 o
   2   9   0        0.18       -0.08      0.31 o
   3   9   0      207.72      195.87      2.69 o
   4   9   0       13.59       16.39      0.67 o
   5   9   0      261.48      281.41      3.16 o
   6   9   0      181.88      198.00      2.40 o
   7   9   0      131.28      137.50      2.01 o
   8   9   0        1.90        0.94      0.51 o
   9   9   0       82.67       84.40      2.35 o
  10   9   0        8.30        6.61      1.21 o
  11   9   0        1.57       -1.44      0.96 o
  12   9   0        0.03       -0.96      1.03 o
   0  10   0        6.96        4.78      0.65 o
   1  10   0      101.20      108.52      1.42 o
   2  10   0      184.42      197.88      2.46 o
   3  10   0        8.26        9.42      0.68 o
   4  10   0       36.89       35.40      1.15 o
   5  10   0        4.58        5.94      0.57 o
   6  10   0        1.18        0.53      0.41 o
   7  10   0       23.31       26.41      1.13 o
   8  10   0       66.07       66.96      1.40 o
   9  10   0       31.02       33.80      2.35 o
  10  10   0        4.36        2.47      1.08 o
  11  10   0       14.31       14.71      1.66 o
   1  11   0       43.81       36.53      0.82 o
   2  11   0      173.33      195.32      2.85 o
   3  11   0       56.49       57.84      1.43 o
   4  11   0        2.83        2.46      0.56 o
   5  11   0       79.30       85.71      1.66 o
   6  11   0      178.22      191.50      2.36 o
   7  11   0       34.16       35.23      1.08 o
   8  11   0       15.10       16.21      1.16 o
   9  11   0       59.13       61.84      2.16 o
  10  11   0        0.33        1.28      1.06 o
  11  11   0       15.93       14.22      1.69 o
   0  12   0       23.53       22.93      1.49 o
   1  12   0        0.06        0.42      0.32 o
   2  12   0        0.01        0.17      0.40 o
   3  12   0       18.86       17.83      0.97 o
   4  12   0       34.65       36.85      1.41 o
   5  12   0        5.83        7.55      0.81 o
   6  12   0       84.91       85.88      1.47 o
   7  12   0      162.87      172.02      2.52 o
   8  12   0       88.79       99.76      2.56 o
   9  12   0        0.17        1.88      1.08 o
  10  12   0       11.00       11.80      1.66 o
  11  12   0       15.29       19.41      1.90 o
   1  13   0       33.03       31.53      0.82 o
   2  13   0        0.12        0.12      0.44 o
   3  13   0      127.49      143.07      2.52 o
   4  13   0       20.25       21.28      1.58 o
   5  13   0        5.95        2.58      0.82 o
   6  13   0       10.26       10.11      1.00 o
   7  13   0      161.39      164.71      3.37 o
   8  13   0       36.66       39.19      4.28 o
   9  13   0        0.10        3.03      1.16 o
  10  13   0        0.14        0.74      1.16 o
   0  14   0       19.51       21.63      1.04 o
   1  14   0       11.04       12.88      0.83 o
   2  14   0        0.03       -0.31      0.51 o
   3  14   0      269.10      265.97      4.36 o
   4  14   0       26.04       31.10      1.38 o
   5  14   0      192.35      184.72      3.18 o
   6  14   0      289.45      286.69      5.75 o
   7  14   0       30.56       32.02      1.77 o
   8  14   0       11.50        8.72      1.97 o
   9  14   0      150.42      145.25      3.66 o
   1  15   0       54.65       48.96      1.45 o
   2  15   0       63.15       64.39      1.64 o
   3  15   0      294.58      304.39      4.32 o
   4  15   0      162.78      156.65      2.94 o
   5  15   0       13.09       13.70      2.12 o
   6  15   0      216.05      227.76      5.96 o
   7  15   0       45.32       44.34      2.51 o
   8  15   0       15.12       15.61      1.80 o
   9  15   0        5.59        8.11      1.36 o
   0  16   0       17.71       17.37      2.07 o
   1  16   0       20.06       18.52      1.07 o
   2  16   0       26.47       25.55      1.22 o
   3  16   0      120.82      133.45      3.71 o
   4  16   0        2.99        2.98      1.23 o
   5  16   0      194.12      195.84      6.62 o
   6  16   0       97.80       94.07      3.30 o
   7  16   0      134.84      146.87      4.38 o
   8  16   0        1.13        2.29      1.34 o
   1  17   0       22.20       22.91      1.49 o
   2  17   0       19.00       16.98      1.36 o
   3  17   0       78.00       70.25      2.77 o
   4  17   0       11.39        8.82      1.47 o
   5  17   0       27.20       27.04      2.10 o
   6  17   0       14.09        8.28      1.55 o
   7  17   0        4.97        5.06      1.39 o
   0  18   0        9.82        8.25      1.51 o
   1  18   0        6.64        7.36      1.06 o
   2  18   0        2.08        0.75      1.42 o
   3  18   0       30.81       29.63      3.37 o
   4  18   0        4.06        0.69      1.12 o
   5  18   0        0.28       -0.57      1.08 o
   6  18   0        0.42       -0.82      1.10 o
   1  19   0        1.68        2.70      0.97 o
   2  19   0        0.00        0.51      1.13 o
   3  19   0        9.75       13.13      1.93 o
   4  19   0       18.68       17.05      1.84 o
   0  20   0       38.27       49.26      3.04 o
   1  20   0       13.77       16.95      1.86 o
   2  20   0       16.79       19.17      1.93 o
 -13   1   1        0.01        0.58      0.90 o
 -12   1   1        0.88       -0.06      0.79 o
 -11   1   1       35.78       28.91      1.57 o
 -10   1   1        2.19        0.09      0.85 o
  -9   1   1        4.79        3.36      0.87 o
  -8   1   1        1.12        1.80      0.97 o
  -7   1   1      873.52      842.28     13.74 o
  -6   1   1     4319.12     4299.19     60.69 o
  -5   1   1      916.74      939.11      9.11 o
  -2   1   1     1794.97     1752.09     14.52 o
  -1   1   1       28.54       26.74      0.69 o
   1   1   1      756.68      719.11      3.99 o
   2   1   1     4043.75     3762.06     73.76 o
   3   1   1     1984.60     1871.19     13.03 o
   4   1   1        7.79        8.08      0.42 o
   5   1   1      531.90      535.80      5.04 o
   6   1   1       70.16       70.79      1.34 o
   7   1   1      205.00      224.39      2.85 o
   8   1   1      522.53      543.07      5.86 o
   9   1   1      207.88      207.90      3.70 o
  10   1   1       29.17       26.19      1.82 o
  11   1   1        8.10        9.63      1.08 o
  12   1   1       37.18       34.96      2.00 o
  13   1   1        0.23        0.73      0.89 o
 -13   2   1        4.32        3.55      1.00 o
 -12   2   1       21.36       18.50      1.68 o
 -11   2   1        0.42       -0.30      0.87 o
 -10   2   1       18.21       13.25      1.34 o
  -9   2   1       28.86       29.49      3.63 o
  -8   2   1      400.71      396.01      6.19 o
  -7   2   1      311.53      307.53      4.94 o
  -6   2   1      944.45     1015.49     11.03 o
  -5   2   1      377.36      367.21      3.40 o
  -4   2   1     1363.98     1298.31     11.07 o
   0   2   1     2072.06     1973.35     17.15 o
   1   2   1      393.99      380.42      2.52 o
   2   2   1       22.10       29.74      0.42 o
   3   2   1      321.30      277.38      2.34 o
   4   2   1       26.36       25.30      0.60 o
   5   2   1       96.64      104.87      2.32 o
   6   2   1      505.52      552.25      9.83 o
   7   2   1      114.65      123.79      2.33 o
   8   2   1        0.13       -1.07      0.71 o
   9   2   1        0.30       -0.89      0.59 o
  10   2   1       73.65       62.32      2.35 o
  11   2   1        0.13       -0.81      0.72 o
  12   2   1        0.02        0.06      0.81 o
  13   2   1        0.47        2.02      0.95 o
 -13   3   1        1.61        3.41      1.03 o
 -12   3   1        3.57        0.47      2.02 o
 -11   3   1       13.35       10.88      3.20 o
 -10   3   1       23.99       24.14      2.07 o
  -9   3   1       18.47       17.86      2.22 o
  -8   3   1       49.07       46.04      1.79 o
  -7   3   1      184.81      157.32      3.19 o
  -6   3   1      353.29      365.98      3.80 o
  -5   3   1      474.47      505.71      4.46 o
  -4   3   1      143.36      121.21      1.55 o
  -3   3   1        1.76        7.08      0.38 o
  -2   3   1       39.54       34.65      0.65 o
  -1   3   1     2121.40     1983.20     19.67 o
   0   3   1     2087.76     1839.37     16.22 o
   1   3   1     1913.81     1844.92     12.75 o
   2   3   1      287.93      273.68      2.10 o
   3   3   1       40.37       39.82      0.66 o
   4   3   1       58.61       54.82      1.04 o
   5   3   1      360.68      348.75      3.56 o
   6   3   1       20.25       16.52      1.04 o
   7   3   1       33.17       30.81      2.04 o
   8   3   1        7.59        7.13      1.62 o
   9   3   1        8.92        7.08      0.91 o
  10   3   1        0.02       -0.28      0.71 o
  11   3   1       85.72       81.61      2.79 o
  12   3   1        4.74        3.68      0.98 o
  13   3   1        0.09       -0.07      0.87 o
 -13   4   1        5.08        5.67      1.36 o
 -12   4   1        2.55        3.28      1.39 o
 -11   4   1       39.37       33.47      2.04 o
 -10   4   1        8.94        6.71      1.65 o
  -9   4   1       86.95       74.22      2.39 o
  -8   4   1      293.44      298.74      5.14 o
  -7   4   1        6.97        7.51      0.71 o
  -6   4   1       34.88       36.14      1.06 o
  -5   4   1      605.37      573.13      5.40 o
  -4   4   1      199.09      201.92      2.30 o
  -3   4   1      137.21      143.55      1.58 o
  -2   4   1        0.00       -0.35      0.23 o
  -1   4   1     2929.16     2738.62     27.13 o
   0   4   1      598.53      555.42      4.42 o
   1   4   1     5313.92     5079.75     99.66 o
   2   4   1      635.16      574.84      4.07 o
   3   4   1       17.08       18.22      0.48 o
   4   4   1       31.81       30.28      0.66 o
   5   4   1      184.26      187.05      2.25 o
   6   4   1       17.04       15.12      0.76 o
   7   4   1        2.83        2.53      0.58 o
   8   4   1       39.59       43.29      1.47 o
   9   4   1       44.34       43.99      1.61 o
  10   4   1       76.11       75.06      2.17 o
  11   4   1        3.02        4.28      0.94 o
  12   4   1       11.02       11.09      1.22 o
  13   4   1       33.40       35.44      1.93 o
 -13   5   1        1.40        0.03      1.06 o
 -12   5   1        0.16        0.76      1.03 o
 -11   5   1        9.52        8.35      1.42 o
 -10   5   1       81.73       78.45      2.65 o
  -9   5   1      109.38      104.76      2.89 o
  -8   5   1        7.57        6.13      0.99 o
  -7   5   1       18.68       17.31      0.96 o
  -6   5   1      761.00      744.82      9.11 o
  -5   5   1      118.55      126.93      2.12 o
  -4   5   1        0.03        0.34      0.27 o
  -3   5   1       21.22       19.41      0.57 o
  -2   5   1      821.36      836.36      6.11 o
  -1   5   1      577.72      565.44      4.23 o
   0   5   1     1553.50     1548.01     10.22 o
   1   5   1       62.38       63.20      0.71 o
   2   5   1       39.26       38.52      0.61 o
   3   5   1        0.33        0.29      0.19 o
   4   5   1        0.23        0.14      0.23 o
   5   5   1        3.56        2.66      0.36 o
   6   5   1       64.96       72.20      1.47 o
   7   5   1      512.74      514.81      5.67 o
   8   5   1       43.75       47.67      1.57 o
   9   5   1       20.05       19.20      1.55 o
  10   5   1        1.44        0.10      0.91 o
  11   5   1        1.63        1.51      0.87 o
  12   5   1       12.05       12.66      1.32 o
 -13   6   1        1.05        1.40      1.13 o
 -12   6   1        2.96        2.07      1.08 o
 -11   6   1        3.27        4.55      1.49 o
 -10   6   1       18.05       13.03      1.39 o
  -9   6   1      364.54      352.98      6.56 o
  -8   6   1       29.64       29.14      1.62 o
  -7   6   1        1.11       -0.07      0.49 o
  -6   6   1      750.73      769.67     10.10 o
  -5   6   1       27.74       26.70      1.20 o
  -4   6   1      521.79      555.80      5.26 o
  -3   6   1       54.53       44.30      0.84 o
  -2   6   1       72.70       81.20      1.12 o
  -1   6   1      367.91      360.14      2.92 o
   0   6   1      113.08      123.08      1.22 o
   1   6   1     1289.96     1273.62      8.59 o
   2   6   1      508.70      558.04      4.10 o
   3   6   1      156.39      171.74      1.65 o
   4   6   1        2.32        1.10      0.30 o
   5   6   1       14.90       17.37      0.73 o
   6   6   1      278.41      283.00      3.53 o
   7   6   1       33.26       30.00      1.24 o
   8   6   1      285.75      282.28      4.26 o
   9   6   1       13.36       13.25      1.08 o
  10   6   1       14.48       12.68      1.37 o
  11   6   1       26.38       25.83      1.90 o
  12   6   1        4.04        4.50      1.33 o
 -13   7   1        1.55        3.11      1.28 o
 -12   7   1        1.86        1.85      1.12 o
 -11   7   1        2.25        0.83      1.01 o
 -10   7   1       28.01       29.98      1.90 o
  -9   7   1        0.47        0.55      0.91 o
  -8   7   1      214.09      223.03      3.58 o
  -7   7   1       10.32        9.21      0.82 o
  -6   7   1      251.67      276.57      5.51 o
  -5   7   1        7.25        8.59      0.64 o
  -4   7   1       83.89       81.46      1.27 o
  -3   7   1       51.31       54.33      1.14 o
  -2   7   1       90.74       89.03      1.48 o
  -1   7   1     1389.42     1458.95     11.27 o
   0   7   1     2189.29     2298.88     15.15 o
   1   7   1       11.40       12.57      0.44 o
   2   7   1      208.62      232.06      1.93 o
   3   7   1       38.23       37.02      0.90 o
   4   7   1      300.00      286.99      2.88 o
   5   7   1      595.70      585.35      6.09 o
   6   7   1      259.98      281.47      3.32 o
   7   7   1       26.79       27.87      1.13 o
   8   7   1        0.11        0.87      0.62 o
   9   7   1       94.95       88.99      2.31 o
  10   7   1       56.74       56.19      3.16 o
  11   7   1       56.98       57.41      2.70 o
  12   7   1       18.29       24.34      1.96 o
 -12   8   1       53.81       56.33      2.98 o
 -11   8   1        4.12        3.76      1.19 o
 -10   8   1        0.03        0.95      0.98 o
  -9   8   1      245.69      247.24      4.00 o
  -8   8   1        0.41        0.18      0.64 o
  -7   8   1       10.17       10.37      0.76 o
  -6   8   1       10.14       10.76      0.67 o
  -5   8   1      215.92      218.82      2.68 o
  -4   8   1        7.90        9.67      0.58 o
  -3   8   1      587.33      597.94      6.52 o
  -2   8   1       95.47      105.57      1.72 o
  -1   8   1     1488.40     1610.81     13.44 o
   0   8   1      471.72      473.11      3.65 o
   1   8   1      130.54      125.62      1.45 o
   2   8   1     2165.77     2364.33     16.59 o
   3   8   1      662.99      715.73      5.59 o
   4   8   1       29.25       32.39      1.23 o
   5   8   1      112.27      129.52      1.90 o
   6   8   1      313.43      305.15      2.94 o
   7   8   1       47.67       43.19      1.21 o
   8   8   1       27.19       29.33      1.29 o
   9   8   1       50.43       45.61      2.11 o
  10   8   1       13.55       14.99      1.50 o
  11   8   1       29.74       29.36      2.37 o
  12   8   1       14.48       15.40      1.75 o
 -12   9   1       13.43       15.43      1.72 o
 -11   9   1       10.85        8.73      1.39 o
 -10   9   1       97.47       93.87      3.53 o
  -9   9   1       36.14       38.11      2.16 o
  -8   9   1        4.94        3.62      0.71 o
  -7   9   1       94.27       91.52      1.91 o
  -6   9   1      131.52      128.35      2.16 o
  -5   9   1       36.09       34.05      1.03 o
  -4   9   1       47.11       47.42      1.23 o
  -3   9   1        5.42        6.52      0.56 o
  -2   9   1      189.36      200.74      2.48 o
  -1   9   1      236.57      242.54      2.54 o
   0   9   1      988.90     1101.28      8.17 o
   1   9   1       37.96       33.11      0.93 o
   2   9   1      265.24      295.53      2.88 o
   3   9   1      259.89      267.67      2.72 o
   4   9   1       24.25       28.51      0.88 o
   5   9   1      168.46      183.80      2.41 o
   6   9   1       19.43       21.20      0.76 o
   7   9   1       82.75       84.37      1.59 o
   8   9   1       38.45       37.89      1.31 o
   9   9   1        4.47        4.63      0.94 o
  10   9   1       41.73       42.10      2.27 o
  11   9   1       30.10       30.84      2.14 o
 -12  10   1        0.15        0.17      1.13 o
 -11  10   1       11.49        5.50      1.32 o
 -10  10   1       22.58       23.00      1.83 o
  -9  10   1       46.70       44.68      1.80 o
  -8  10   1       21.90       19.50      1.26 o
  -7  10   1        0.75        1.91      0.56 o
  -6  10   1        6.18        6.76      0.64 o
  -5  10   1       16.72       17.38      0.85 o
  -4  10   1      103.35      104.96      1.92 o
  -3  10   1       16.11       12.76      0.76 o
  -2  10   1       45.73       49.51      1.26 o
  -1  10   1       15.83       11.78      0.61 o
   0  10   1        2.88        0.24      0.30 o
   1  10   1      335.52      374.15      3.51 o
   2  10   1        1.06        0.81      0.33 o
   3  10   1        1.76        0.86      0.39 o
   4  10   1       25.18       25.57      0.87 o
   5  10   1      100.88      112.82      1.83 o
   6  10   1       55.83       58.94      1.38 o
   7  10   1       71.27       78.11      1.35 o
   8  10   1       58.80       62.67      1.78 o
   9  10   1        3.32        3.68      0.91 o
  10  10   1        2.49        2.00      0.92 o
  11  10   1        1.49       -0.18      0.95 o
 -11  11   1       24.10       26.67      2.11 o
 -10  11   1        6.84        9.32      1.40 o
  -9  11   1       14.58       18.46      1.28 o
  -8  11   1       77.59       80.06      2.25 o
  -7  11   1       11.90       10.71      0.77 o
  -6  11   1        0.00       -0.27      0.46 o
  -5  11   1       45.18       42.94      1.23 o
  -4  11   1        4.05        5.37      0.65 o
  -3  11   1       16.71       18.31      1.21 o
  -2  11   1       18.06       17.85      0.89 o
  -1  11   1       30.15       33.95      0.96 o
   0  11   1       23.83       25.40      0.78 o
   1  11   1       79.02       65.36      1.16 o
   2  11   1       34.09       40.55      0.95 o
   3  11   1       38.81       34.81      1.05 o
   4  11   1        2.71        1.59      0.51 o
   5  11   1        1.40        1.14      0.47 o
   6  11   1       20.61       20.94      1.58 o
   7  11   1      151.76      155.34      2.05 o
   8  11   1       49.11       54.55      1.78 o
   9  11   1        5.15        4.67      0.97 o
  10  11   1        5.84        6.96      1.11 o
  11  11   1       10.82       12.06      1.74 o
 -11  12   1        1.34        2.67      1.24 o
 -10  12   1        0.48        0.95      1.10 o
  -9  12   1       28.23       32.97      2.14 o
  -8  12   1        2.27        1.98      0.86 o
  -7  12   1       27.33       31.26      1.61 o
  -6  12   1        8.25        8.37      0.85 o
  -5  12   1        2.94        3.61      0.65 o
  -4  12   1       44.28       44.28      1.37 o
  -3  12   1       14.85       17.12      0.95 o
  -2  12   1       38.85       44.85      1.35 o
  -1  12   1        2.33        2.77      0.48 o
   0  12   1       27.81       22.65      0.80 o
   1  12   1       79.55       81.08      1.35 o
   2  12   1        4.75        6.09      0.53 o
   3  12   1       50.91       47.16      1.44 o
   4  12   1       23.38       25.44      1.16 o
   5  12   1       41.80       49.80      1.88 o
   6  12   1        0.42       -0.18      0.54 o
   7  12   1       77.64       88.55      2.22 o
   8  12   1       87.74       89.09      2.73 o
   9  12   1        0.42        1.02      1.05 o
  10  12   1       47.80       61.28      2.81 o
 -10  13   1       22.20       20.45      1.95 o
  -9  13   1        6.17        4.16      1.31 o
  -8  13   1        0.00       -0.59      0.82 o
  -7  13   1       34.00       32.62      1.72 o
  -6  13   1        0.12       -0.12      0.81 o
  -5  13   1       11.55       12.34      1.09 o
  -4  13   1        7.28        6.97      0.78 o
  -3  13   1        0.39       -0.62      0.50 o
  -2  13   1       44.86       42.85      1.93 o
  -1  13   1       47.37       44.61      2.40 o
   0  13   1      455.72      439.92      4.24 o
   1  13   1        1.31        1.02      0.45 o
   2  13   1      267.00      252.32      3.19 o
   3  13   1      653.44      629.09      6.30 o
   4  13   1        0.03       -0.92      1.00 o
   5  13   1       66.69       57.87      2.03 o
   6  13   1      135.36      129.44      2.90 o
   7  13   1        0.04        0.65      0.75 o
   8  13   1        4.79        6.32      1.13 o
   9  13   1        0.14        0.30      1.05 o
  10  13   1        0.09        0.35      1.09 o
 -10  14   1        1.87        0.92      1.28 o
  -9  14   1       13.26       16.55      1.63 o
  -8  14   1        4.46        5.32      1.12 o
  -7  14   1      146.08      160.84      3.51 o
  -6  14   1       17.56       16.50      1.68 o
  -5  14   1        2.13        0.69      0.96 o
  -4  14   1        0.43        0.09      0.71 o
  -3  14   1        1.39        1.37      0.73 o
  -2  14   1        3.86        4.89      0.77 o
  -1  14   1       83.99       86.92      1.95 o
   0  14   1      582.31      612.33      5.60 o
   1  14   1      132.13      124.77      1.91 o
   2  14   1      256.83      271.37      3.47 o
   3  14   1      516.65      542.43      5.73 o
   4  14   1      159.07      151.35      4.45 o
   5  14   1       40.79       42.32      2.14 o
   6  14   1       49.86       52.17      2.43 o
   7  14   1       54.97       53.36      2.50 o
   8  14   1        6.54        5.00      1.13 o
   9  14   1        1.38        0.67      1.08 o
  -9  15   1      169.62      187.44      8.63 o
  -8  15   1        6.13        4.79      1.40 o
  -7  15   1       55.83       68.31      2.43 o
  -6  15   1        1.86        2.18      0.99 o
  -5  15   1        2.89        4.67      1.16 o
  -4  15   1       14.99       15.39      1.82 o
  -3  15   1       38.51       37.16      1.71 o
  -2  15   1      158.07      162.11      3.29 o
  -1  15   1      204.84      189.92      3.05 o
   0  15   1      403.73      409.93      4.52 o
   1  15   1       11.75       11.38      0.82 o
   2  15   1      225.45      189.99      4.02 o
   3  15   1      542.77      518.71      7.08 o
   4  15   1       79.28       87.63      3.41 o
   5  15   1        5.68        1.49      1.04 o
   6  15   1        0.21        0.69      1.03 o
   7  15   1       60.83       56.89      2.61 o
   8  15   1       18.63       21.09      1.67 o
  -8  16   1        0.53       -0.08      1.36 o
  -7  16   1       23.70       22.99      1.69 o
  -6  16   1      208.21      221.74      4.37 o
  -5  16   1        9.76        8.93      1.43 o
  -4  16   1        7.01        5.81      1.54 o
  -3  16   1        3.73        1.65      1.05 o
  -2  16   1       24.89       23.00      1.80 o
  -1  16   1       41.89       47.37      2.32 o
   0  16   1       65.48       62.28      2.08 o
   1  16   1       25.10       18.64      1.31 o
   2  16   1       24.31       18.41      1.31 o
   3  16   1        9.76        9.33      1.09 o
   4  16   1       15.15       11.75      1.40 o
   5  16   1       38.43       34.57      2.35 o
   6  16   1       48.35       46.39      2.37 o
   7  16   1       12.30       14.86      1.89 o
   8  16   1       19.47       17.24      2.07 o
  -7  17   1       25.66       28.25      1.89 o
  -6  17   1        9.09       11.10      1.39 o
  -5  17   1       14.41       16.60      1.89 o
  -4  17   1        1.61        1.21      1.66 o
  -3  17   1       10.48        9.32      1.46 o
  -2  17   1       33.81       32.23      2.12 o
  -1  17   1        0.88        2.41      1.10 o
   0  17   1       17.20       16.66      1.28 o
   1  17   1       38.87       36.42      2.10 o
   2  17   1       33.80       33.11      1.67 o
   3  17   1        0.14        0.24      0.89 o
   4  17   1        2.74        3.46      1.11 o
   5  17   1        5.13        3.30      1.13 o
   6  17   1        3.03        2.80      1.18 o
   7  17   1        4.82        8.10      2.11 o
  -6  18   1        2.04        2.31      1.12 o
  -5  18   1        6.04        4.70      1.38 o
  -4  18   1        0.18       -0.99      1.07 o
  -3  18   1       26.36       28.53      2.13 o
  -2  18   1       16.06       13.39      1.65 o
  -1  18   1        8.19        7.78      1.40 o
   0  18   1        2.49        3.05      1.18 o
   1  18   1        7.57        8.07      1.08 o
   2  18   1        1.15        2.14      0.86 o
   3  18   1        7.73        6.78      1.28 o
   4  18   1        6.47        5.56      1.26 o
   5  18   1        0.14       -0.86      1.01 o
  -4  19   1        1.53        1.35      1.27 o
  -3  19   1       11.73        9.60      2.17 o
  -2  19   1       46.53       53.75      2.76 o
  -1  19   1        0.00       -0.85      2.32 o
   0  19   1        0.03        0.21      1.14 o
   1  19   1        0.58       -0.17      0.82 o
   2  19   1        0.70        0.60      0.85 o
   3  19   1        1.27        1.62      1.09 o
   4  19   1        0.75       -1.41      1.51 o
  -2  20   1        2.46        2.52      1.34 o
  -1  20   1        1.55        0.93      1.23 o
   0  20   1       22.12       20.56      2.00 o
   1  20   1        5.27        7.30      2.04 o
 -13   0   2        7.07        5.09      2.82 o
 -12   0   2       28.07       29.07      2.45 o
 -11   0   2        6.54       12.24      2.64 o
 -10   0   2      316.54      301.33      9.96 o
  -9   0   2      184.68      183.99      7.11 o
  -8   0   2      576.72      568.93     14.53 o
  -7   0   2     1225.89     1166.61     25.70 o
  -6   0   2      735.39      685.21     15.80 o
  -5   0   2       17.85       18.76      4.24 o
  -4   0   2      568.53      490.65      8.04 o
  -3   0   2      700.92      702.51     10.81 o
  -2   0   2        2.79        5.66      0.63 o
  -1   0   2     1232.96     1023.67     12.11 o
   0   0   2       34.22       48.20      0.95 o
   1   0   2      216.04      208.12      2.95 o
   2   0   2     2716.60     2672.32     26.53 o
   3   0   2      307.94      327.71      3.83 o
   4   0   2        0.26        0.45      0.25 o
   5   0   2     1620.90     1756.21     15.93 o
   6   0   2       30.91       37.28      1.46 o
   7   0   2      108.91      107.09      2.92 o
   8   0   2       37.90       43.47      5.11 o
   9   0   2       22.55       15.40      1.23 o
  10   0   2        6.93        6.58      1.27 o
  11   0   2       28.78       26.81      2.10 o
  12   0   2        0.01       -1.60      1.83 o
 -13   1   2       14.11       14.84      1.45 o
 -12   1   2        9.55       12.68      1.74 o
 -11   1   2      109.44      104.32      3.25 o
 -10   1   2      141.75      146.09      4.63 o
  -9   1   2      483.76      469.55      9.29 o
  -8   1   2        8.55        7.72      1.37 o
  -7   1   2     1650.05     1619.16     25.63 o
  -6   1   2     2575.05     2574.22     37.07 o
  -5   1   2      148.14      157.46      2.44 o
  -4   1   2       68.38       56.75      1.21 o
  -3   1   2      884.73      881.78      8.42 o
  -2   1   2       48.10       50.89      1.12 o
  -1   1   2       53.10       48.70      0.65 o
   0   1   2     2664.63     2440.00     17.23 o
   1   1   2      195.68      201.60      1.64 o
   2   1   2      610.90      626.03      3.66 o
   3   1   2      262.00      277.53      1.97 o
   4   1   2        3.27        2.70      0.21 o
   5   1   2      231.05      233.14      2.04 o
   6   1   2      304.53      299.08      3.11 o
   7   1   2       42.30       43.71      1.05 o
   8   1   2       37.10       28.62      1.69 o
   9   1   2        2.63        2.46      0.59 o
  10   1   2       37.81       36.26      2.62 o
  11   1   2        0.02       -0.82      0.67 o
  12   1   2        4.22        3.91      0.90 o
 -13   2   2        1.02        1.42      1.19 o
 -12   2   2       12.91       12.30      1.49 o
 -11   2   2        0.28        0.23      1.03 o
 -10   2   2        0.36       -1.06      0.96 o
  -9   2   2      346.06      322.43      5.59 o
  -8   2   2        0.04        0.19      0.95 o
  -7   2   2      675.12      682.90     11.40 o
  -6   2   2      880.24      883.33      9.91 o
  -5   2   2       50.79       62.16      1.28 o
  -4   2   2      282.62      286.92      3.24 o
  -3   2   2      356.65      384.72      4.42 o
  -2   2   2       65.38       57.29      0.81 o
  -1   2   2     2002.33     1907.86     15.72 o
   0   2   2       24.86       20.25      0.37 o
   1   2   2     1089.02     1047.39      6.16 o
   2   2   2      266.57      262.84      1.96 o
   3   2   2      204.89      199.13      1.47 o
   4   2   2      522.73      549.90      3.61 o
   5   2   2      750.62      807.83      5.79 o
   6   2   2      744.64      746.07      8.89 o
   7   2   2       35.69       43.15      1.86 o
   8   2   2        1.80        2.03      0.50 o
   9   2   2       94.80       91.34      1.91 o
  10   2   2        0.95        0.74      0.71 o
  11   2   2        0.19       -1.01      0.67 o
  12   2   2        0.00       -1.26      0.84 o
 -13   3   2        7.86        7.96      1.43 o
 -12   3   2        2.88        2.60      1.11 o
 -11   3   2       80.81       70.97      2.68 o
 -10   3   2        9.95        9.62      1.25 o
  -9   3   2      721.99      721.90     10.19 o
  -8   3   2        0.39       -0.29      0.68 o
  -7   3   2      179.43      175.30      3.44 o
  -6   3   2     2132.05     2115.66     19.47 o
  -5   3   2      237.82      233.75      4.27 o
  -4   3   2       87.02       93.10      1.68 o
  -3   3   2      180.43      185.25      2.25 o
  -2   3   2        2.51        4.54      0.30 o
  -1   3   2      497.42      444.71      3.19 o
   0   3   2       92.94       77.93      0.75 o
   1   3   2      775.96      782.16      4.85 o
   2   3   2      957.02      909.18      5.35 o
   3   3   2        1.45        0.83      0.15 o
   4   3   2       71.77       67.99      1.05 o
   5   3   2      537.76      542.23      6.02 o
   6   3   2       50.09       50.78      1.15 o
   7   3   2       12.03       13.02      0.91 o
   8   3   2       14.36       16.09      0.87 o
   9   3   2       10.83        8.43      0.78 o
  10   3   2        1.32        0.40      0.68 o
  11   3   2        0.13       -0.60      0.82 o
  12   3   2        0.03       -0.25      0.72 o
 -13   4   2        4.65        7.42      2.02 o
 -12   4   2       12.43        9.20      1.37 o
 -11   4   2       31.01       27.14      1.87 o
 -10   4   2       15.73       12.60      1.39 o
  -9   4   2      416.09      397.22      8.64 o
  -8   4   2        3.84        4.43      0.73 o
  -7   4   2        4.89        4.34      0.63 o
  -6   4   2      221.47      207.66      2.86 o
  -5   4   2      281.25      311.67      4.07 o
  -4   4   2      429.85      422.04      4.10 o
  -3   4   2      127.28      131.84      1.49 o
  -2   4   2        1.35        3.52      0.27 o
  -1   4   2      418.04      396.37      2.94 o
   0   4   2     2220.73     2126.37     14.75 o
   1   4   2      465.05      434.15      2.86 o
   2   4   2      244.46      247.03      1.83 o
   3   4   2       24.19       28.13      0.46 o
   4   4   2        5.17        7.15      0.34 o
   5   4   2      141.18      141.52      1.92 o
   6   4   2       53.76       46.48      1.20 o
   7   4   2       72.95       64.30      1.87 o
   8   4   2       40.03       32.21      1.53 o
   9   4   2        4.45        3.10      0.65 o
  10   4   2        5.84        5.28      0.88 o
  11   4   2       37.48       39.88      1.75 o
  12   4   2        0.28       -0.65      0.83 o
 -13   5   2        5.93        6.16      1.39 o
 -12   5   2        1.36        0.41      1.02 o
 -11   5   2        0.12       -0.11      0.99 o
 -10   5   2        4.47        4.74      1.09 o
  -9   5   2       49.87       41.42      2.04 o
  -8   5   2       47.76       48.30      1.98 o
  -7   5   2      270.06      269.59      3.96 o
  -6   5   2       27.58       24.60      1.03 o
  -5   5   2      436.43      457.66      5.61 o
  -4   5   2       36.08       41.44      0.94 o
  -3   5   2      681.87      687.40      5.66 o
  -2   5   2        8.20        6.04      0.34 o
  -1   5   2      334.20      310.83      2.39 o
   0   5   2     1023.06      970.24      6.57 o
   1   5   2       57.44       45.22      0.71 o
   2   5   2       87.74       97.59      1.03 o
   3   5   2      172.20      189.83      1.56 o
   4   5   2        9.22       11.94      0.53 o
   5   5   2       68.15       64.45      1.25 o
   6   5   2       20.02       18.39      0.78 o
   7   5   2        0.06        0.10      0.47 o
   8   5   2      142.59      132.60      2.28 o
   9   5   2       45.45       45.73      1.47 o
  10   5   2       71.39       73.45      2.15 o
  11   5   2       12.96       11.70      1.16 o
  12   5   2        8.96       12.98      1.37 o
 -13   6   2       31.14       26.75      2.13 o
 -12   6   2       31.78       33.52      2.17 o
 -11   6   2       36.05       30.46      2.00 o
 -10   6   2      169.80      170.86      4.03 o
  -9   6   2       35.20       33.53      3.17 o
  -8   6   2      136.47      121.29      2.53 o
  -7   6   2       10.26        8.61      0.92 o
  -6   6   2      148.10      153.36      2.71 o
  -5   6   2       67.61       69.96      1.49 o
  -4   6   2       33.11       27.08      1.15 o
  -3   6   2      125.07      122.69      1.62 o
  -2   6   2      125.47      127.34      1.37 o
  -1   6   2        0.23       -0.46      0.31 o
   0   6   2     1183.60     1180.47      8.00 o
   1   6   2     1153.71     1166.83      7.96 o
   2   6   2     1222.60     1285.56      8.25 o
   3   6   2      587.03      638.50      6.16 o
   4   6   2      154.62      145.84      1.53 o
   5   6   2       75.80       84.65      2.07 o
   6   6   2      382.53      384.46      4.03 o
   7   6   2       54.73       50.07      1.55 o
   8   6   2      150.19      162.81      3.34 o
   9   6   2      119.46      125.62      2.72 o
  10   6   2       34.59       38.03      1.69 o
  11   6   2        0.25       -0.56      0.81 o
  12   6   2        0.16        1.47      1.00 o
 -12   7   2       16.83       17.61      1.79 o
 -11   7   2        7.59        7.21      1.26 o
 -10   7   2       83.93       80.96      2.81 o
  -9   7   2       87.73       93.32      2.34 o
  -8   7   2       11.91        9.91      0.96 o
  -7   7   2      215.72      222.88      7.12 o
  -6   7   2       30.94       28.48      1.59 o
  -5   7   2        1.16        1.94      0.51 o
  -4   7   2      122.58      124.46      1.75 o
  -3   7   2      136.67      125.12      1.53 o
  -2   7   2       88.26       99.67      1.42 o
  -1   7   2      941.46      973.70      6.76 o
   0   7   2        2.36        0.22      0.25 o
   1   7   2      357.69      322.14      2.81 o
   2   7   2     2405.16     2581.42     17.98 o
   3   7   2      279.18      280.05      2.77 o
   4   7   2        9.48       13.16      0.58 o
   5   7   2       14.16       11.02      0.54 o
   6   7   2      459.55      460.52      4.69 o
   7   7   2       51.37       52.31      1.49 o
   8   7   2       17.86       16.70      1.05 o
   9   7   2        2.04        1.83      0.86 o
  10   7   2       64.27       66.78      1.95 o
  11   7   2       99.49      106.21      2.49 o
  12   7   2        5.36       13.23      3.59 o
 -12   8   2        0.48        0.66      1.12 o
 -11   8   2        9.65        5.42      1.18 o
 -10   8   2       31.10       33.89      1.66 o
  -9   8   2       22.99       23.33      1.37 o
  -8   8   2        8.13        6.42      0.86 o
  -7   8   2       61.25       57.69      2.78 o
  -6   8   2       99.53       98.03      2.20 o
  -5   8   2      115.70      125.83      2.00 o
  -4   8   2      482.57      459.02      4.58 o
  -3   8   2      974.85     1016.81      8.21 o
  -2   8   2       32.19       32.41      1.29 o
  -1   8   2      208.31      194.42      3.26 o
   0   8   2      601.46      590.84      5.02 o
   1   8   2       24.01       23.63      0.81 o
   2   8   2      566.91      571.59      4.95 o
   3   8   2      275.59      297.77      2.97 o
   4   8   2       91.17       88.64      1.34 o
   5   8   2      118.89      127.65      1.58 o
   6   8   2      112.73      116.17      1.97 o
   7   8   2      821.74      833.34      8.59 o
   8   8   2      114.70      121.66      3.29 o
   9   8   2       47.75       49.54      1.91 o
  10   8   2        8.93        8.04      1.19 o
  11   8   2        4.88        7.12      1.06 o
 -12   9   2        8.26        6.44      1.38 o
 -11   9   2        2.23        3.59      1.19 o
 -10   9   2        4.13        3.69      1.05 o
  -9   9   2        5.18        3.72      0.88 o
  -8   9   2        3.73        2.21      0.78 o
  -7   9   2       48.80       45.06      1.68 o
  -6   9   2       26.39       25.94      1.89 o
  -5   9   2      263.81      264.10      3.01 o
  -4   9   2      152.71      166.73      2.54 o
  -3   9   2      729.32      746.40      7.63 o
  -2   9   2        1.23       -0.17      0.25 o
  -1   9   2      671.71      745.34      6.20 o
   0   9   2       34.54       39.03      0.91 o
   1   9   2        2.96        2.53      0.65 o
   2   9   2      186.93      183.66      1.83 o
   3   9   2      175.74      177.49      2.05 o
   4   9   2       31.92       28.62      0.91 o
   5   9   2        1.62        2.11      0.46 o
   6   9   2       46.03       44.46      1.27 o
   7   9   2      201.64      213.02      3.18 o
   8   9   2       14.21       19.29      1.30 o
   9   9   2       72.44       75.51      2.29 o
  10   9   2       26.89       29.90      2.12 o
  11   9   2       72.52       82.65      2.27 o
 -11  10   2        4.27        6.68      1.35 o
 -10  10   2        8.89        8.08      1.33 o
  -9  10   2        0.19       -0.17      0.76 o
  -8  10   2        1.20       -0.22      0.77 o
  -7  10   2        7.86        7.77      1.24 o
  -6  10   2       14.90       15.91      0.82 o
  -5  10   2        0.13        0.06      0.51 o
  -4  10   2      324.48      331.38      3.72 o
  -3  10   2       65.29       71.59      2.23 o
  -2  10   2      157.69      142.46      2.61 o
  -1  10   2      323.22      318.91      3.07 o
   0  10   2      199.29      206.01      2.47 o
   1  10   2       55.13       58.50      1.48 o
   2  10   2       50.45       52.19      1.24 o
   3  10   2       33.15       32.32      0.86 o
   4  10   2        7.83        8.13      0.64 o
   5  10   2       35.08       37.63      1.22 o
   6  10   2       80.45       78.53      2.62 o
   7  10   2       63.44       69.71      1.65 o
   8  10   2       46.09       50.04      1.84 o
   9  10   2        1.53        1.15      1.05 o
  10  10   2       21.64       23.25      1.57 o
  11  10   2       28.89       32.44      2.37 o
 -11  11   2        2.29        3.32      1.23 o
 -10  11   2       25.84       24.05      1.90 o
  -9  11   2        2.80        2.67      0.91 o
  -8  11   2        0.18       -1.07      0.72 o
  -7  11   2        0.33        0.03      0.50 o
  -6  11   2        6.83        7.71      0.95 o
  -5  11   2       25.13       25.47      1.18 o
  -4  11   2       17.12       14.93      0.93 o
  -3  11   2      200.89      203.85      3.32 o
  -2  11   2       26.24       23.36      1.15 o
  -1  11   2       68.58       72.45      1.19 o
   0  11   2      162.11      163.27      1.99 o
   1  11   2      131.03      144.22      2.07 o
   2  11   2        0.62       -0.14      0.42 o
   3  11   2        1.26        1.01      0.49 o
   4  11   2        2.95        2.96      0.51 o
   5  11   2        0.22       -0.30      0.50 o
   6  11   2       58.87       59.04      1.49 o
   7  11   2       58.74       59.93      1.74 o
   8  11   2        0.21       -0.97      0.75 o
   9  11   2       21.57       20.86      1.46 o
  10  11   2        0.51        1.72      1.00 o
 -11  12   2        0.19       -1.57      1.04 o
 -10  12   2       22.28       21.22      1.89 o
  -9  12   2       16.22       14.78      1.35 o
  -8  12   2        0.52       -0.49      0.78 o
  -7  12   2        0.90        2.09      0.84 o
  -6  12   2       42.08       42.34      2.41 o
  -5  12   2        1.38        1.22      0.90 o
  -4  12   2      129.73      133.92      2.74 o
  -3  12   2      178.55      157.90      3.55 o
  -2  12   2      116.33      119.37      2.48 o
  -1  12   2      408.48      402.50      4.95 o
   0  12   2      575.14      585.51      5.64 o
   1  12   2        5.93        3.99      0.77 o
   2  12   2       53.81       49.71      1.89 o
   3  12   2       46.08       42.83      1.75 o
   4  12   2        0.51       -0.16      0.51 o
   5  12   2        5.50        5.36      0.70 o
   6  12   2       28.84       30.64      1.32 o
   7  12   2       39.27       38.93      1.55 o
   8  12   2       18.82       21.51      2.18 o
   9  12   2        1.52        0.89      1.13 o
  10  12   2        4.68        6.29      1.34 o
 -10  13   2        0.05        0.73      1.70 o
  -9  13   2        0.00        0.24      1.01 o
  -8  13   2       25.26       27.60      1.68 o
  -7  13   2        0.43        0.31      0.79 o
  -6  13   2       31.40       33.61      1.95 o
  -5  13   2        2.92        2.77      0.79 o
  -4  13   2      427.25      442.60      6.09 o
  -3  13   2      367.75      364.60      5.26 o
  -2  13   2        5.31        5.26      0.80 o
  -1  13   2      174.11      154.06      3.14 o
   0  13   2      812.32      802.75      7.41 o
   1  13   2      138.82      126.49      2.32 o
   2  13   2       22.60       25.59      1.38 o
   3  13   2       63.99       65.91      1.62 o
   4  13   2       64.84       63.75      2.21 o
   5  13   2       67.21       74.22      1.97 o
   6  13   2       24.99       27.09      1.58 o
   7  13   2       24.93       27.49      1.39 o
   8  13   2        6.80        8.51      1.16 o
   9  13   2        0.00        0.13      1.01 o
  -9  14   2        0.66        0.07      0.98 o
  -8  14   2        6.07        7.46      1.43 o
  -7  14   2        7.45        7.82      1.17 o
  -6  14   2       12.62       14.46      1.84 o
  -5  14   2        0.21        0.45      0.86 o
  -4  14   2      247.16      232.95      5.47 o
  -3  14   2      579.48      608.04      7.83 o
  -2  14   2        0.76       -1.02      0.68 o
  -1  14   2      239.52      232.18      3.44 o
   0  14   2      251.58      238.74      2.97 o
   1  14   2      101.25      103.68      2.14 o
   2  14   2       34.45       38.86      1.19 o
   3  14   2        2.47        1.21      0.77 o
   4  14   2        0.55        0.00      0.70 o
   5  14   2       59.14       61.76      2.30 o
   6  14   2       39.11       43.32      2.10 o
   7  14   2        8.97       10.36      1.19 o
   8  14   2       10.60       12.78      1.59 o
  -9  15   2       16.31       16.17      2.21 o
  -8  15   2        1.33       -0.58      0.95 o
  -7  15   2        3.76        5.07      1.15 o
  -6  15   2        2.26        3.99      1.03 o
  -5  15   2        0.16       -1.20      0.82 o
  -4  15   2       68.60       73.22      5.48 o
  -3  15   2       17.26       16.09      1.63 o
  -2  15   2       48.16       53.67      1.97 o
  -1  15   2        0.86        1.24      1.12 o
   0  15   2        0.72        1.11      0.56 o
   1  15   2       78.05       77.29      2.10 o
   2  15   2      142.97      134.50      2.78 o
   3  15   2       24.69       23.65      1.36 o
   4  15   2        4.65        3.22      0.85 o
   5  15   2        1.50        0.93      0.92 o
   6  15   2        0.77       -0.04      0.91 o
   7  15   2       19.85       21.51      1.54 o
   8  15   2       42.41       51.53      2.24 o
  -8  16   2        2.75        2.41      1.13 o
  -7  16   2       17.89       20.43      1.66 o
  -6  16   2        6.38        7.93      1.26 o
  -5  16   2        0.22       -0.45      0.88 o
  -4  16   2        8.71        5.62      1.22 o
  -3  16   2       29.53       26.72      1.93 o
  -2  16   2       99.69      104.24      3.22 o
  -1  16   2        4.66       10.31      1.42 o
   0  16   2        0.27       -0.14      0.94 o
   1  16   2        0.49        0.55      0.72 o
   2  16   2        0.19       -0.04      0.72 o
   3  16   2        2.62        1.62      1.08 o
   4  16   2        2.37        2.21      0.83 o
   5  16   2        1.11        1.15      0.96 o
   6  16   2        0.00        0.25      1.12 o
   7  16   2        0.78       -0.93      0.93 o
  -7  17   2        1.07        2.06      1.15 o
  -6  17   2        0.12        0.51      1.03 o
  -5  17   2       43.93       48.67      2.44 o
  -4  17   2       87.55       89.64      3.25 o
  -3  17   2        2.95        1.71      1.36 o
  -2  17   2        5.83        7.65      1.37 o
  -1  17   2       27.60       22.74      2.33 o
   0  17   2      198.88      187.09      5.77 o
   1  17   2       12.03       12.78      1.60 o
   2  17   2       33.41       23.66      1.93 o
   3  17   2        7.33        4.22      0.93 o
   4  17   2        2.09        2.57      0.88 o
   5  17   2        2.10        3.09      1.35 o
   6  17   2        1.78        1.80      1.08 o
  -5  18   2        1.30        0.49      1.00 o
  -4  18   2        0.00        0.52      1.19 o
  -3  18   2       47.81       46.64      5.17 o
  -2  18   2        3.13        1.13      1.23 o
  -1  18   2       49.62       53.91      2.76 o
   0  18   2       17.56       17.70      1.81 o
   1  18   2        5.07        2.23      1.29 o
   2  18   2       23.13       19.25      1.82 o
   3  18   2        7.16        6.12      1.31 o
   4  18   2       18.55       16.90      2.27 o
   5  18   2        4.58        5.95      1.51 o
  -4  19   2        7.95        8.98      1.81 o
  -3  19   2       39.38       41.23      2.61 o
  -2  19   2        1.99        2.66      1.33 o
  -1  19   2        3.21        5.25      1.40 o
   0  19   2        1.37        1.69      1.20 o
   1  19   2        0.01       -0.32      1.08 o
   2  19   2        2.13        2.43      1.80 o
   3  19   2        0.65       -0.01      1.16 o
 -13   1   3        2.23       -0.14      1.69 o
 -12   1   3       20.88       22.44      1.90 o
 -11   1   3        0.70        0.41      1.22 o
 -10   1   3       20.86       13.20      1.85 o
  -9   1   3       51.47       46.22      2.84 o
  -8   1   3       45.23       49.94      2.02 o
  -7   1   3        7.22        7.43      1.14 o
  -6   1   3       59.73       57.39      1.74 o
  -5   1   3        1.42        3.82      0.51 o
  -4   1   3      208.83      212.49      2.64 o
  -3   1   3      665.57      637.63      6.40 o
  -2   1   3       51.21       40.70      0.76 o
  -1   1   3      459.60      427.39      3.76 o
   0   1   3      441.63      448.97      3.62 o
   1   1   3      180.57      208.73      1.68 o
   2   1   3      508.06      585.90      3.82 o
   3   1   3       89.37       99.36      1.00 o
   4   1   3       15.87       18.27      0.58 o
   5   1   3        0.41       -0.04      0.30 o
   6   1   3        0.23        0.07      0.21 o
   7   1   3      122.80      118.67      1.34 o
   8   1   3       55.18       54.19      1.34 o
   9   1   3        3.30        2.52      0.47 o
  10   1   3        1.37        0.71      0.68 o
  11   1   3        1.22        0.02      0.72 o
  12   1   3        1.66       -0.06      0.85 o
 -13   2   3      131.26      146.04      8.38 o
 -12   2   3       88.97       77.38      2.96 o
 -11   2   3       44.66       45.13      2.30 o
 -10   2   3       27.02       24.36      2.31 o
  -9   2   3     1069.33     1036.60     17.15 o
  -8   2   3       44.08       38.40      3.52 o
  -7   2   3        3.54        6.08      0.75 o
  -6   2   3       27.98       29.87      1.20 o
  -5   2   3       30.29       26.34      1.02 o
  -4   2   3      155.29      155.77      3.38 o
  -3   2   3       55.51       73.06      1.40 o
  -2   2   3      716.11      716.50      7.75 o
  -1   2   3      746.19      817.15      8.37 o
   0   2   3     1105.21     1075.48      7.91 o
   1   2   3      662.75      629.36      4.30 o
   2   2   3      209.34      214.02      1.50 o
   3   2   3      568.81      596.30      3.85 o
   4   2   3        0.00        0.09      0.27 o
   5   2   3        0.05       -0.37      0.30 o
   6   2   3        1.93        1.54      0.29 o
   7   2   3        0.26       -0.46      0.31 o
   8   2   3      251.22      256.09      3.30 o
   9   2   3        9.94        8.67      0.65 o
  10   2   3       13.13       14.33      1.12 o
  11   2   3        9.61        9.07      0.98 o
  12   2   3       28.28       37.62      1.69 o
 -13   3   3       46.67       38.30      3.27 o
 -12   3   3      125.62      112.49      3.49 o
 -11   3   3        2.58        4.40      1.21 o
 -10   3   3      239.41      224.96      4.64 o
  -9   3   3      654.95      665.29     15.22 o
  -8   3   3      131.72      138.39      2.86 o
  -7   3   3       14.80       17.43      1.06 o
  -6   3   3        4.37        4.33      0.63 o
  -5   3   3        5.58        9.54      1.09 o
  -4   3   3       33.64       42.77      1.01 o
  -3   3   3     1180.93     1147.84     10.68 o
  -2   3   3      514.44      543.59      4.49 o
  -1   3   3      183.00      177.40      4.08 o
   0   3   3      303.85      318.06      2.59 o
   1   3   3      225.78      216.63      1.67 o
   2   3   3      265.02      277.64      1.99 o
   3   3   3     1529.56     1604.15      9.94 o
   4   3   3       15.78       11.10      0.49 o
   5   3   3       34.75       34.68      0.69 o
   6   3   3        0.02        0.20      0.34 o
   7   3   3      100.68      101.02      1.34 o
   8   3   3       12.94       11.33      0.65 o
   9   3   3       10.70        9.52      0.66 o
  10   3   3        2.29        2.55      0.75 o
  11   3   3        0.36       -1.01      0.67 o
  12   3   3       11.79       12.93      1.20 o
 -13   4   3        0.12       -2.06      3.40 o
 -12   4   3       25.47       22.86      2.11 o
 -11   4   3       21.38       22.52      1.80 o
 -10   4   3       34.00       21.74      1.68 o
  -9   4   3      100.76      100.52      4.40 o
  -8   4   3       28.29       25.28      1.29 o
  -7   4   3        3.90        3.68      0.60 o
  -6   4   3        2.20        2.87      0.53 o
  -5   4   3       16.47       16.37      0.86 o
  -4   4   3       31.02       40.99      0.96 o
  -3   4   3       92.31       87.44      1.16 o
  -2   4   3       54.06       61.70      0.85 o
  -1   4   3      449.22      502.09      3.69 o
   0   4   3       89.97       98.41      0.96 o
   1   4   3      829.30      862.99      5.78 o
   2   4   3      652.65      711.79      4.66 o
   3   4   3      134.17      152.05      1.57 o
   4   4   3        0.25       -0.15      0.29 o
   5   4   3      202.27      207.05      2.20 o
   6   4   3       20.86       19.29      0.76 o
   7   4   3      156.60      155.33      1.80 o
   8   4   3       96.42       96.02      1.46 o
   9   4   3        8.22        7.88      0.65 o
  10   4   3       13.26       13.74      1.00 o
  11   4   3       14.02       13.06      1.14 o
 -13   5   3       33.83       25.88      2.77 o
 -12   5   3      104.49       96.17      3.33 o
 -11   5   3       91.13       93.46      5.52 o
 -10   5   3       36.67       35.19      2.02 o
  -9   5   3       91.23       86.52      2.43 o
  -8   5   3        5.37        5.87      0.90 o
  -7   5   3       16.07       18.92      1.00 o
  -6   5   3       12.70       14.41      0.92 o
  -5   5   3       17.25       15.55      0.79 o
  -4   5   3      280.70      281.69      3.04 o
  -3   5   3      424.32      466.30      4.08 o
  -2   5   3      886.81      833.87      5.92 o
  -1   5   3      946.84     1017.56      7.07 o
   0   5   3     1738.57     1823.65     12.27 o
   1   5   3      594.18      606.84      4.04 o
   2   5   3       25.32       29.04      0.63 o
   3   5   3      298.86      299.77      2.94 o
   4   5   3      394.60      400.62      3.15 o
   5   5   3       19.38       16.79      0.68 o
   6   5   3       55.22       52.22      1.24 o
   7   5   3       39.96       35.03      0.88 o
   8   5   3       12.53       12.64      0.81 o
   9   5   3        8.58        8.91      0.83 o
  10   5   3       70.62       75.67      2.27 o
  11   5   3       18.51       23.72      1.30 o
 -12   6   3       14.06       12.51      1.60 o
 -11   6   3       21.33       19.20      1.99 o
 -10   6   3        5.36        5.51      0.96 o
  -9   6   3       24.74       21.82      1.48 o
  -8   6   3       31.50       27.69      1.77 o
  -7   6   3        5.48        6.46      0.73 o
  -6   6   3       76.80       82.19      2.07 o
  -5   6   3      173.44      185.03      2.67 o
  -4   6   3      422.69      461.05      4.55 o
  -3   6   3       22.21       24.51      0.78 o
  -2   6   3      172.33      174.42      1.71 o
  -1   6   3      315.68      340.51      2.99 o
   0   6   3     1249.79     1301.58      8.94 o
   1   6   3      372.74      370.94      2.99 o
   2   6   3       23.61       32.18      0.88 o
   3   6   3       17.26       15.27      0.51 o
   4   6   3        6.71        9.40      0.41 o
   5   6   3      127.93      124.73      1.60 o
   6   6   3        0.81        0.13      0.53 o
   7   6   3      338.67      333.37      3.21 o
   8   6   3      207.28      216.46      2.46 o
   9   6   3        0.07        1.29      0.57 o
  10   6   3      115.66      129.94      3.01 o
  11   6   3       62.15       61.96      1.84 o
 -12   7   3        1.95       -0.10      1.39 o
 -11   7   3        9.80        5.57      1.67 o
 -10   7   3        5.76        3.21      0.90 o
  -9   7   3        0.02       -0.77      0.70 o
  -8   7   3       31.55       28.54      1.47 o
  -7   7   3       17.10       18.85      1.33 o
  -6   7   3       25.42       28.04      1.78 o
  -5   7   3        6.97        9.75      0.64 o
  -4   7   3      578.74      595.89      5.70 o
  -3   7   3       68.11       77.49      1.36 o
  -2   7   3      192.38      199.44      2.05 o
  -1   7   3      160.60      176.78      1.86 o
   0   7   3        0.36        0.93      0.32 o
   1   7   3      253.52      242.18      2.35 o
   2   7   3      180.22      181.28      1.84 o
   3   7   3       32.46       37.21      0.79 o
   4   7   3      167.02      161.56      2.04 o
   5   7   3      120.51      118.12      2.40 o
   6   7   3        0.06       -0.74      0.49 o
   7   7   3       88.15       84.21      1.51 o
   8   7   3       58.07       61.77      1.39 o
   9   7   3        0.10        0.87      0.64 o
  10   7   3       30.60       33.59      1.47 o
  11   7   3       25.78       26.43      1.37 o
 -12   8   3        0.03        1.73      1.13 o
 -11   8   3        0.09       -1.14      0.84 o
 -10   8   3       37.98       40.07      1.84 o
  -9   8   3        5.90        4.41      0.93 o
  -8   8   3        3.35        3.15      0.86 o
  -7   8   3       93.90       91.16      2.60 o
  -6   8   3       27.69       29.10      1.12 o
  -5   8   3        1.85        2.07      0.49 o
  -4   8   3        0.76        0.91      0.41 o
  -3   8   3        5.31        4.37      0.48 o
  -2   8   3       73.96       68.59      1.27 o
  -1   8   3       27.10       24.30      0.71 o
   0   8   3      324.86      306.19      2.72 o
   1   8   3       42.98       39.61      0.86 o
   2   8   3       48.11       34.67      0.76 o
   3   8   3        0.10       -0.41      0.35 o
   4   8   3      152.11      145.10      2.40 o
   5   8   3       99.24       97.76      1.61 o
   6   8   3       32.35       28.86      1.43 o
   7   8   3      234.10      255.53      3.03 o
   8   8   3       15.15       15.23      0.91 o
   9   8   3        0.01        0.00      0.68 o
  10   8   3       19.08       19.55      1.16 o
  11   8   3       14.95       16.93      1.51 o
 -12   9   3        2.68        2.16      1.57 o
 -11   9   3       14.15       13.22      1.29 o
 -10   9   3        5.62        4.84      1.00 o
  -9   9   3        0.14       -0.31      0.81 o
  -8   9   3       36.63       34.99      1.93 o
  -7   9   3      216.46      220.17      3.56 o
  -6   9   3        4.68        3.89      0.64 o
  -5   9   3       36.59       36.95      1.18 o
  -4   9   3      123.52      117.21      1.85 o
  -3   9   3        3.68        4.37      0.62 o
  -2   9   3       10.75       11.71      0.62 o
  -1   9   3       19.57       15.40      0.57 o
   0   9   3      119.07      110.55      1.41 o
   1   9   3      360.15      376.37      3.35 o
   2   9   3       93.86       96.66      1.40 o
   3   9   3        1.29        1.77      0.50 o
   4   9   3      459.92      448.14      4.67 o
   5   9   3      593.66      591.84      5.94 o
   6   9   3       48.07       42.25      1.50 o
   7   9   3       71.87       64.75      2.61 o
   8   9   3       67.63       62.12      1.89 o
   9   9   3       67.69       73.74      1.81 o
  10   9   3       43.78       45.47      1.58 o
 -11  10   3        0.00       -0.58      1.05 o
 -10  10   3       24.45       19.94      1.51 o
  -9  10   3       82.73       83.81      2.50 o
  -8  10   3        2.53        4.20      1.10 o
  -7  10   3      246.61      239.46      4.43 o
  -6  10   3      457.85      471.91      8.15 o
  -5  10   3        9.05        9.78      1.26 o
  -4  10   3        4.64        5.73      0.80 o
  -3  10   3      137.30      141.66      2.84 o
  -2  10   3        0.55       -0.50      0.39 o
  -1  10   3        0.04       -0.13      0.36 o
   0  10   3      409.75      406.81      3.89 o
   1  10   3      148.94      140.93      1.89 o
   2  10   3        0.26        0.09      0.45 o
   3  10   3        1.51        0.58      0.54 o
   4  10   3      184.80      187.47      2.61 o
   5  10   3      388.53      399.70      4.49 o
   6  10   3        5.11        3.67      0.72 o
   7  10   3       19.36       14.96      1.00 o
   8  10   3       48.43       52.14      1.70 o
   9  10   3        0.22       -0.46      0.66 o
  10  10   3        0.99        0.78      0.75 o
 -11  11   3        0.15        0.77      1.14 o
 -10  11   3        2.61        1.64      1.01 o
  -9  11   3        4.12        4.79      1.14 o
  -8  11   3       10.02        7.01      1.23 o
  -7  11   3        3.94        3.25      1.12 o
  -6  11   3      114.16      118.05      2.49 o
  -5  11   3        0.49       -1.14      0.76 o
  -4  11   3       47.19       51.25      2.71 o
  -3  11   3        2.92        1.51      0.57 o
  -2  11   3       14.78       13.42      0.90 o
  -1  11   3      315.33      328.85      3.55 o
   0  11   3      250.45      245.02      2.91 o
   1  11   3       25.31       22.73      0.91 o
   2  11   3        0.36        0.58      0.63 o
   3  11   3       76.83       78.44      1.75 o
   4  11   3      190.38      200.23      3.03 o
   5  11   3        2.67        5.38      0.71 o
   6  11   3        0.02       -0.06      0.84 o
   7  11   3        2.53        5.85      0.70 o
   8  11   3        7.06        6.49      0.85 o
   9  11   3        6.05        5.31      0.94 o
 -10  12   3        9.76        8.68      1.50 o
  -9  12   3       69.66       76.69      3.89 o
  -8  12   3       13.25       16.48      1.44 o
  -7  12   3      247.21      263.36      4.99 o
  -6  12   3      414.12      425.13      6.44 o
  -5  12   3        3.65        4.94      1.05 o
  -4  12   3      435.24      432.14      6.17 o
  -3  12   3      419.11      426.86      5.15 o
  -2  12   3        0.32        0.42      0.65 o
  -1  12   3      132.00      128.35      1.94 o
   0  12   3      140.90      142.51      2.11 o
   1  12   3       10.11       10.41      0.73 o
   2  12   3      120.91      128.84      2.92 o
   3  12   3       47.13       41.94      1.59 o
   4  12   3        1.38        1.03      0.60 o
   5  12   3        3.46        2.31      0.80 o
   6  12   3        0.50        1.37      0.92 o
   7  12   3       50.81       55.15      1.95 o
   8  12   3       26.96       28.99      1.35 o
   9  12   3        0.20        0.16      0.84 o
 -10  13   3        2.14        1.31      1.05 o
  -9  13   3        1.02        2.35      1.19 o
  -8  13   3        0.41        1.29      1.01 o
  -7  13   3      184.75      201.68      4.73 o
  -6  13   3      135.14      139.76      3.28 o
  -5  13   3        0.05       -0.94      0.90 o
  -4  13   3      137.27      132.76      3.32 o
  -3  13   3      129.14      137.45      3.05 o
  -2  13   3       94.29       95.54      2.27 o
  -1  13   3       12.93       14.37      0.80 o
   0  13   3        4.69        3.26      0.61 o
   1  13   3        2.60        2.32      0.93 o
   2  13   3        2.67        2.40      0.58 o
   3  13   3        1.74        1.40      0.70 o
   4  13   3      188.57      195.17      4.37 o
   5  13   3      122.71      126.55      2.93 o
   6  13   3       53.62       59.35      3.02 o
   7  13   3       18.11       16.42      0.96 o
   8  13   3       75.29       80.33     13.66 o
  -9  14   3        1.29        0.91      1.14 o
  -8  14   3       29.53       36.14      2.00 o
  -7  14   3       25.44       26.24      1.75 o
  -6  14   3       60.15       61.22      3.12 o
  -5  14   3       18.17       17.94      2.29 o
  -4  14   3       36.38       34.15      1.82 o
  -3  14   3        7.25        7.78      0.90 o
  -2  14   3      139.46      145.35      2.93 o
  -1  14   3      102.54      102.86      2.91 o
   0  14   3        0.00       -0.78      0.52 o
   1  14   3       11.91       12.84      0.85 o
   2  14   3        1.24        0.06      0.55 o
   3  14   3        2.45        2.03      1.03 o
   4  14   3        0.03        1.28      1.03 o
   5  14   3       27.16       27.34      1.99 o
   6  14   3       11.00        8.20      1.20 o
   7  14   3        1.04       -0.39      1.50 o
   8  14   3       14.92       17.31      1.42 o
  -8  15   3        0.73        1.30      1.05 o
  -7  15   3        1.82        0.65      0.98 o
  -6  15   3        0.04       -0.73      0.92 o
  -5  15   3        8.22        9.56      1.27 o
  -4  15   3       16.57       15.71      1.44 o
  -3  15   3        0.23       -0.16      1.63 o
  -2  15   3       58.59       60.25      2.60 o
  -1  15   3      120.10      121.83      3.41 o
   0  15   3       37.67       35.81      1.53 o
   1  15   3        2.36        2.41      0.83 o
   2  15   3        4.48        4.89      0.93 o
   3  15   3        2.60        1.87      0.87 o
   4  15   3       19.26       18.79      1.70 o
   5  15   3        0.16       -0.26      1.38 o
   6  15   3        0.91       -0.54      1.44 o
   7  15   3        0.58       -1.20      1.46 o
  -7  16   3       20.17       23.81      1.77 o
  -6  16   3       42.43       41.97      2.65 o
  -5  16   3        0.57       -0.83      0.94 o
  -4  16   3       96.47      105.03      4.17 o
  -3  16   3       45.39       37.50      2.27 o
  -2  16   3        4.83        3.27      1.19 o
  -1  16   3        1.49        2.54      1.10 o
   0  16   3       17.72       13.70      1.53 o
   1  16   3        2.21        0.99      1.04 o
   2  16   3        0.51        1.86      1.54 o
   3  16   3       13.26       13.35      1.29 o
   4  16   3       16.73       22.28      3.47 o
   5  16   3       12.28       14.25      4.17 o
   6  16   3        2.19        2.85      1.68 o
  -6  17   3        7.01        5.47      1.25 o
  -5  17   3       32.36       36.32      2.66 o
  -4  17   3       45.34       48.06      2.29 o
  -3  17   3        0.32       -0.08      1.05 o
  -2  17   3       23.37       23.42      1.99 o
  -1  17   3       32.70       32.47      2.22 o
   0  17   3       16.15       14.71      2.00 o
   1  17   3        0.01       -1.42      0.99 o
   2  17   3        3.77        3.05      1.20 o
   3  17   3        0.15        0.22      1.05 o
   4  17   3       22.96       23.70      2.47 o
   5  17   3        0.57        0.42      1.60 o
  -4  18   3       12.51        9.51      1.38 o
  -3  18   3        1.92        0.58      1.21 o
  -2  18   3        3.56        5.07      1.38 o
  -1  18   3        1.04       -0.03      1.08 o
   0  18   3       11.29       13.95      2.21 o
   1  18   3        0.00       -1.23      1.00 o
   2  18   3        6.85        6.20      1.44 o
   3  18   3        6.13        9.21      1.59 o
  -1  19   3        4.31       -0.48      1.18 o
   0  19   3        0.31        0.29      1.83 o
 -13   0   4        2.80        4.37      2.79 o
 -12   0   4       16.02       14.17      3.00 o
 -11   0   4        2.07       -0.71      1.73 o
 -10   0   4       26.43       20.17      3.00 o
  -9   0   4        2.58        4.77      1.93 o
  -8   0   4      272.24      285.53      8.69 o
  -7   0   4       51.34       56.13      3.20 o
  -6   0   4      128.99      124.05      3.38 o
  -5   0   4        0.17       -0.51      0.54 o
  -4   0   4      476.09      513.77      7.14 o
  -3   0   4       85.50       85.95      1.52 o
  -2   0   4      103.94      112.02      2.40 o
  -1   0   4      246.91      222.54      4.50 o
   0   0   4      212.96      209.62      2.92 o
   1   0   4      137.80      173.80      2.68 o
   2   0   4        4.52        3.47      0.59 o
   3   0   4      163.03      173.17      3.05 o
   4   0   4        6.49        5.56      0.64 o
   5   0   4        2.26        1.97      1.09 o
   6   0   4       54.88       60.37      1.82 o
   7   0   4      377.19      410.10      5.73 o
   8   0   4       60.82       62.83      2.30 o
   9   0   4       51.51       49.48      4.60 o
  10   0   4        0.08        2.44      2.13 o
  11   0   4       12.28       16.61      3.45 o
 -13   1   4        7.65        9.08      2.10 o
 -12   1   4        1.42        1.85      1.53 o
 -11   1   4        8.71        6.71      1.75 o
 -10   1   4       60.54       67.93      3.16 o
  -9   1   4      112.47      110.64      3.75 o
  -8   1   4       60.28       61.95      2.57 o
  -7   1   4        2.66        1.85      0.73 o
  -6   1   4       76.18       72.09      1.76 o
  -5   1   4       23.80       20.67      1.06 o
  -4   1   4      148.91      153.40      2.08 o
  -3   1   4      241.98      257.63      3.34 o
  -2   1   4       30.74       39.55      1.30 o
  -1   1   4       13.11       12.46      0.55 o
   0   1   4        1.85        1.08      0.25 o
   1   1   4      226.66      228.88      2.06 o
   2   1   4      431.33      439.98      3.44 o
   3   1   4        4.55        4.63      0.27 o
   4   1   4        2.80        3.32      0.37 o
   5   1   4       25.98       27.62      0.89 o
   6   1   4       18.02       20.44      0.84 o
   7   1   4       12.57       14.77      0.88 o
   8   1   4      146.04      153.18      2.63 o
   9   1   4        0.09        0.26      1.06 o
  10   1   4        0.39       -0.10      1.93 o
  11   1   4        5.14        1.07      2.49 o
 -13   2   4       17.44       13.39      2.30 o
 -12   2   4        2.72        2.78      1.60 o
 -11   2   4        1.03        1.59      1.29 o
 -10   2   4        1.68        0.29      1.27 o
  -9   2   4       24.29       23.12      2.26 o
  -8   2   4        0.00        0.07      0.72 o
  -7   2   4        1.17        1.01      0.64 o
  -6   2   4       30.76       29.95      1.44 o
  -5   2   4       45.03       47.77      1.61 o
  -4   2   4      248.01      249.34      3.13 o
  -3   2   4       30.46       33.00      1.16 o
  -2   2   4        4.78        5.75      0.58 o
  -1   2   4      209.51      228.79      2.50 o
   0   2   4       37.92       36.31      0.90 o
   1   2   4        2.40        3.05      0.38 o
   2   2   4        5.51        6.09      0.32 o
   3   2   4       13.53        9.66      0.40 o
   4   2   4       18.83       13.58      0.56 o
   5   2   4       12.67       12.05      0.78 o
   6   2   4        4.30        5.17      0.58 o
   7   2   4       42.61       41.29      1.29 o
   8   2   4        4.88        5.45      1.05 o
   9   2   4       30.02       29.90      1.95 o
  10   2   4       56.82       57.91      4.77 o
  11   2   4        7.75        9.65      3.10 o
 -12   3   4       25.66       20.53      2.39 o
 -11   3   4        9.02       10.62      2.18 o
 -10   3   4        1.67        0.52      0.94 o
  -9   3   4       45.60       48.86      2.18 o
  -8   3   4       29.54       27.66      1.46 o
  -7   3   4       67.17       78.26      2.05 o
  -6   3   4        6.52        5.21      0.66 o
  -5   3   4      130.01      131.13      2.76 o
  -4   3   4      972.55     1063.12     10.31 o
  -3   3   4      457.02      486.80      5.86 o
  -2   3   4      565.22      564.99      5.87 o
  -1   3   4      652.43      748.47      5.86 o
   0   3   4      181.33      188.70      1.97 o
   1   3   4        0.06        0.16      0.26 o
   2   3   4       94.55       91.04      1.10 o
   3   3   4       11.18       10.20      0.47 o
   4   3   4       11.81       12.91      0.61 o
   5   3   4        0.05       -0.63      0.42 o
   6   3   4       89.07       96.66      2.51 o
   7   3   4        4.70        6.74      1.14 o
   8   3   4        8.71        8.23      1.16 o
   9   3   4        0.08       -0.39      0.88 o
  10   3   4        0.09       -1.42      1.93 o
  11   3   4        0.45        1.07      2.44 o
 -12   4   4       71.69       69.65      3.61 o
 -11   4   4        0.11        0.31      1.24 o
 -10   4   4        4.38        2.20      1.29 o
  -9   4   4        1.41        2.25      0.85 o
  -8   4   4       34.11       34.36      2.00 o
  -7   4   4      281.41      286.37      4.52 o
  -6   4   4      147.89      165.28      2.60 o
  -5   4   4       32.62       34.21      1.32 o
  -4   4   4       15.05       17.71      0.79 o
  -3   4   4       94.07      102.91      1.78 o
  -2   4   4      109.47      126.66      1.60 o
  -1   4   4      269.12      268.10      2.68 o
   0   4   4       26.22       24.25      0.59 o
   1   4   4       19.13       14.99      0.61 o
   2   4   4       57.84       60.81      0.83 o
   3   4   4       77.79       88.55      1.25 o
   4   4   4       55.55       50.23      1.15 o
   5   4   4      141.11      139.94      2.29 o
   6   4   4        2.68        3.71      0.84 o
   7   4   4      551.89      596.68      7.83 o
   8   4   4        9.09       10.21      1.28 o
   9   4   4        0.22        0.33      0.94 o
  10   4   4       33.82       35.20      4.22 o
 -12   5   4       31.52       30.45      2.92 o
 -11   5   4        1.07        1.49      1.44 o
 -10   5   4       45.04       39.78      2.22 o
  -9   5   4       71.28       74.59      2.21 o
  -8   5   4       24.47       24.38      1.22 o
  -7   5   4      109.66      121.30      2.91 o
  -6   5   4        1.29        2.42      0.58 o
  -5   5   4      222.94      233.79      3.08 o
  -4   5   4      474.69      495.21      6.24 o
  -3   5   4      165.88      171.26      1.87 o
  -2   5   4        0.10        0.49      0.29 o
  -1   5   4        2.44        5.45      0.38 o
   0   5   4      160.18      174.76      1.55 o
   1   5   4       88.74       80.90      1.00 o
   2   5   4       41.24       48.90      0.91 o
   3   5   4       69.22       72.95      1.39 o
   4   5   4      130.15      113.01      1.79 o
   5   5   4      217.63      220.09      3.12 o
   6   5   4       12.32       13.32      1.18 o
   7   5   4      238.83      257.40      5.59 o
   8   5   4      315.62      337.02      7.13 o
   9   5   4       12.62       18.48      1.79 o
  10   5   4        4.57        5.09      1.93 o
 -12   6   4        8.77        5.16      1.74 o
 -11   6   4        8.16        7.16      2.16 o
 -10   6   4       30.15       28.18      1.97 o
  -9   6   4        1.73       -0.09      0.78 o
  -8   6   4        2.40        2.06      0.78 o
  -7   6   4      186.20      174.10      2.58 o
  -6   6   4        3.89        5.44      0.67 o
  -5   6   4       39.05       37.60      1.19 o
  -4   6   4      129.86      138.66      1.97 o
  -3   6   4       11.31        8.43      0.58 o
  -2   6   4       34.35       30.18      0.70 o
  -1   6   4       73.33       81.28      1.32 o
   0   6   4       29.40       32.49      0.68 o
   1   6   4       67.70       67.98      0.93 o
   2   6   4        0.29        1.45      0.32 o
   3   6   4       10.29        8.92      0.58 o
   4   6   4      138.33      133.91      3.00 o
   5   6   4      194.51      197.19      2.62 o
   6   6   4       18.08       19.12      1.55 o
   7   6   4       37.85       37.73      3.58 o
   8   6   4       72.03       80.05      2.95 o
   9   6   4        0.44        0.71      1.49 o
  10   6   4        0.02        1.29      2.26 o
 -12   7   4        2.51       -0.10      1.56 o
 -11   7   4        7.10        6.21      1.41 o
 -10   7   4        1.23       -1.21      1.02 o
  -9   7   4       12.66       13.00      1.23 o
  -8   7   4        4.98        4.98      0.79 o
  -7   7   4        1.79        1.75      0.65 o
  -6   7   4       11.16        8.67      0.80 o
  -5   7   4       28.05       31.87      1.06 o
  -4   7   4        1.75        2.30      0.48 o
  -3   7   4       11.02       12.20      0.66 o
  -2   7   4      345.25      342.34      3.37 o
  -1   7   4       81.81       98.57      1.51 o
   0   7   4       25.01       26.02      0.72 o
   1   7   4        3.84        3.33      0.35 o
   2   7   4        0.02       -0.29      0.36 o
   3   7   4       72.67       65.90      1.62 o
   4   7   4      163.52      174.91      2.82 o
   5   7   4       20.33       21.63      1.14 o
   6   7   4        0.53       -0.13      0.93 o
   7   7   4       90.16       99.22      3.96 o
   8   7   4        5.31        5.25      1.29 o
   9   7   4        4.97        5.90      1.76 o
  10   7   4        6.88        6.50      1.14 o
 -11   8   4        5.40        3.65      1.35 o
 -10   8   4        0.21       -0.96      1.08 o
  -9   8   4       92.00       99.77      3.37 o
  -8   8   4        6.11        6.63      1.01 o
  -7   8   4        8.98        6.85      0.94 o
  -6   8   4        1.54        0.86      0.57 o
  -5   8   4       16.52       15.41      0.83 o
  -4   8   4       44.46       44.17      1.18 o
  -3   8   4       68.28       66.51      1.43 o
  -2   8   4       21.09       16.78      0.81 o
  -1   8   4      370.12      363.56      3.93 o
   0   8   4        1.03        0.22      0.48 o
   1   8   4      305.39      293.23      3.19 o
   2   8   4        7.90        7.65      0.60 o
   3   8   4       15.89       18.03      0.86 o
   4   8   4        5.42        2.42      0.61 o
   5   8   4       67.12       65.12      1.99 o
   6   8   4       20.74       20.32      1.61 o
   7   8   4       17.26       17.23      2.25 o
   8   8   4        0.69        1.54      0.52 o
   9   8   4        0.36        0.43      0.64 o
  10   8   4       15.84       16.14      1.23 o
 -11   9   4        9.68       12.77      1.70 o
 -10   9   4       44.81       49.13      4.43 o
  -9   9   4       67.88       80.91      3.03 o
  -8   9   4       20.94       22.18      1.69 o
  -7   9   4        7.52        5.73      0.91 o
  -6   9   4        2.05        1.66      0.79 o
  -5   9   4        9.06        8.78      0.73 o
  -4   9   4       24.26       24.75      0.99 o
  -3   9   4       17.27       18.78      1.02 o
  -2   9   4      102.48      105.19      1.85 o
  -1   9   4      621.01      614.37      6.07 o
   0   9   4       89.47       84.10      1.69 o
   1   9   4       67.37       65.56      1.76 o
   2   9   4      252.86      245.01      2.88 o
   3   9   4       24.22       19.81      0.94 o
   4   9   4      131.66      115.65      2.11 o
   5   9   4        3.22        1.58      0.67 o
   6   9   4       28.93       21.75      1.70 o
   7   9   4        0.28        0.25      2.16 o
   8   9   4        1.53        1.24      0.95 o
   9   9   4        3.29        3.39      0.85 o
 -11  10   4       16.45       12.86      1.77 o
 -10  10   4        0.59        1.14      1.32 o
  -9  10   4       55.53       63.24      2.84 o
  -8  10   4        0.24       -0.55      1.05 o
  -7  10   4        2.42        5.24      1.20 o
  -6  10   4       73.26       73.31      2.19 o
  -5  10   4       15.34       18.71      1.02 o
  -4  10   4       46.96       55.33      1.39 o
  -3  10   4        7.44        8.21      0.89 o
  -2  10   4      384.93      393.25      6.73 o
  -1  10   4       31.15       30.94      1.27 o
   0  10   4        4.72        2.29      0.66 o
   1  10   4      450.86      457.51      6.17 o
   2  10   4      447.23      441.76      5.32 o
   3  10   4       45.09       41.98      1.37 o
   4  10   4       51.07       49.65      1.49 o
   5  10   4        1.46        0.81      0.68 o
   6  10   4       52.36       45.33      1.90 o
   7  10   4       15.32       13.83      0.92 o
   8  10   4       21.69       25.37      1.85 o
   9  10   4        1.92        1.15      0.84 o
 -10  11   4      167.28      186.03     15.16 o
  -9  11   4      230.34      242.89     11.27 o
  -8  11   4        3.49        3.21      1.60 o
  -7  11   4      150.90      158.51      3.42 o
  -6  11   4       61.06       64.40      2.16 o
  -5  11   4        0.02       -1.08      0.72 o
  -4  11   4       71.25       74.03      2.15 o
  -3  11   4        0.12       -0.57      0.71 o
  -2  11   4      212.57      215.32      4.01 o
  -1  11   4        6.59        4.65      0.78 o
   0  11   4       15.96       16.68      1.08 o
   1  11   4      667.49      631.48      7.73 o
   2  11   4      529.41      497.09      6.52 o
   3  11   4       13.73       11.22      0.93 o
   4  11   4      185.75      162.69      2.67 o
   5  11   4      255.14      234.24      2.82 o
   6  11   4       44.00       42.49      1.13 o
   7  11   4        0.40        1.50      1.12 o
   8  11   4        3.19        4.14      0.96 o
 -10  12   4       12.96       13.29      2.27 o
  -9  12   4        2.65        4.97      1.89 o
  -8  12   4        0.13       -1.55      1.35 o
  -7  12   4       55.83       59.93      2.28 o
  -6  12   4       53.44       55.10      2.16 o
  -5  12   4        0.24       -0.77      0.82 o
  -4  12   4        0.65       -0.42      0.75 o
  -3  12   4        9.00        9.02      1.10 o
  -2  12   4       72.64       72.11      2.61 o
  -1  12   4       44.17       36.65      1.44 o
   0  12   4       26.18       22.37      1.30 o
   1  12   4       25.05       15.07      1.39 o
   2  12   4        2.17        0.41      0.82 o
   3  12   4       61.04       57.74      2.00 o
   4  12   4        0.00       -0.13      0.45 o
   5  12   4       20.12       17.32      0.75 o
   6  12   4        9.07        7.05      0.82 o
   7  12   4        0.94        0.47      0.74 o
   8  12   4        0.00       -0.24      1.55 o
  -9  13   4       48.59       45.32      3.36 o
  -8  13   4        0.05        2.17      1.85 o
  -7  13   4        0.07        0.54      1.13 o
  -6  13   4       13.31       11.64      1.83 o
  -5  13   4       64.77       59.44      2.17 o
  -4  13   4       26.41       28.59      1.76 o
  -3  13   4       96.10       94.00      2.55 o
  -2  13   4        9.18       10.60      1.19 o
  -1  13   4       50.33       48.98      1.93 o
   0  13   4       34.55       29.18      1.48 o
   1  13   4       92.07       83.91      2.30 o
   2  13   4       66.04       54.56      1.96 o
   3  13   4        2.30        2.21      1.35 o
   4  13   4        0.43        0.91      0.57 o
   5  13   4       14.04       12.98      0.87 o
   6  13   4        2.00        1.08      0.74 o
   7  13   4        0.15        1.09      0.90 o
  -8  14   4        1.96        2.05      1.60 o
  -7  14   4        7.26        9.27      2.11 o
  -6  14   4       24.50       28.26      2.11 o
  -5  14   4       14.72       15.24      1.41 o
  -4  14   4       18.54       15.98      1.41 o
  -3  14   4        0.14        0.27      0.88 o
  -2  14   4       73.91       68.11      2.26 o
  -1  14   4        0.06       -1.00      0.67 o
   0  14   4        2.01        1.19      0.77 o
   1  14   4       25.30       23.91      1.01 o
   2  14   4       82.78       80.46      1.74 o
   3  14   4        8.56       11.10      0.96 o
   4  14   4       11.25        6.80      1.08 o
   5  14   4        0.44        0.09      1.09 o
   6  14   4       22.04       20.62      1.70 o
  -7  15   4       15.17       17.98      3.81 o
  -6  15   4       16.87       17.64      2.26 o
  -5  15   4        0.27        0.18      1.15 o
  -4  15   4        0.60       -0.26      0.85 o
  -3  15   4        0.04       -1.14      0.85 o
  -2  15   4       15.21       11.82      1.31 o
  -1  15   4       31.61       27.89      1.73 o
   0  15   4        5.92        5.99      1.10 o
   1  15   4        9.66        6.16      0.82 o
   2  15   4        0.41        1.26      0.86 o
   3  15   4        0.02       -0.27      0.85 o
   4  15   4        5.94        7.66      1.39 o
   5  15   4        4.40        4.05      1.79 o
  -6  16   4        2.86        5.31      2.01 o
  -5  16   4        9.05       14.47      2.46 o
  -4  16   4       10.48       10.83      1.70 o
  -3  16   4        0.70       -0.52      1.38 o
  -2  16   4        5.07        3.44      1.49 o
  -1  16   4        7.11        5.34      1.28 o
   0  16   4        5.81        8.19      1.38 o
   1  16   4       26.82       31.07      3.20 o
   2  16   4        2.94        2.04      1.54 o
   3  16   4        3.86        2.83      1.63 o
   4  16   4       15.20       14.63      3.00 o
  -4  17   4        7.84        6.44      1.76 o
  -3  17   4        5.20        1.26      1.59 o
  -2  17   4        0.25        0.50      1.27 o
  -1  17   4        0.22        0.19      1.43 o
   0  17   4       38.43       48.69      5.38 o
   1  17   4        2.13        4.24      1.85 o
   2  17   4        1.18        0.86      2.13 o
   3  17   4        2.54        1.68      2.34 o
  -1  18   4        0.18        0.86      2.03 o
 -12   1   5        3.13        2.90      1.62 o
 -11   1   5        7.79        9.91      1.74 o
 -10   1   5       14.89        9.21      1.67 o
  -9   1   5       12.96       14.28      1.76 o
  -8   1   5       28.24       28.62      2.01 o
  -7   1   5        5.60        6.92      0.87 o
  -6   1   5       22.38       21.93      1.08 o
  -5   1   5        7.37        7.57      0.82 o
  -4   1   5       81.34       81.83      1.29 o
  -3   1   5        0.33        0.35      0.25 o
  -2   1   5        9.54        8.91      0.72 o
  -1   1   5       30.67       23.62      0.88 o
   0   1   5        3.87        2.20      0.54 o
   1   1   5       71.76       69.45      1.34 o
   2   1   5       13.34       13.78      0.66 o
   3   1   5        0.88        0.76      0.27 o
   4   1   5        0.96       -0.52      0.35 o
   5   1   5       27.81       25.54      0.97 o
   6   1   5      119.54      123.22      2.25 o
   7   1   5        0.55        1.20      0.89 o
   8   1   5        6.01        6.82      1.47 o
   9   1   5       38.19       33.79      2.96 o
  10   1   5       10.95       11.37      2.28 o
 -12   2   5        8.11        7.59      1.83 o
 -11   2   5        1.71        0.44      1.38 o
 -10   2   5       12.09       12.40      1.80 o
  -9   2   5      226.90      248.40      5.94 o
  -8   2   5       34.94       34.74      1.84 o
  -7   2   5      133.10      139.32      2.75 o
  -6   2   5        4.88        6.33      0.74 o
  -5   2   5        1.51        1.67      0.69 o
  -4   2   5        0.03        0.35      0.41 o
  -3   2   5        8.81        7.02      0.58 o
  -2   2   5        3.82        2.95      0.58 o
  -1   2   5       58.63       62.41      1.44 o
   0   2   5       15.60       15.20      0.83 o
   1   2   5       16.99       15.96      0.97 o
   2   2   5       72.17       74.71      2.04 o
   3   2   5        7.14        4.97      0.48 o
   4   2   5       52.14       50.22      1.08 o
   5   2   5        7.44        8.33      0.71 o
   6   2   5       86.27      101.99      2.30 o
   7   2   5        8.86       11.37      1.20 o
   8   2   5        0.10       -0.25      1.08 o
   9   2   5        2.04       -2.70      1.80 o
  10   2   5        0.03        1.29      2.11 o
 -12   3   5        0.08        0.18      1.40 o
 -11   3   5        4.94        3.08      1.45 o
 -10   3   5        3.83        3.23      1.42 o
  -9   3   5       26.77       27.13      1.87 o
  -8   3   5        3.63        3.40      1.08 o
  -7   3   5        3.38        5.92      0.89 o
  -6   3   5        2.22        1.50      0.62 o
  -5   3   5       34.02       38.89      1.75 o
  -4   3   5      165.14      181.47      4.06 o
  -3   3   5       10.72       10.97      0.71 o
  -2   3   5       72.31       65.21      1.53 o
  -1   3   5        3.59        0.92      0.49 o
   0   3   5        1.34        1.14      0.51 o
   1   3   5      278.70      291.25      3.67 o
   2   3   5       78.86       69.95      1.27 o
   3   3   5       59.63       58.22      1.11 o
   4   3   5      483.46      482.73      4.37 o
   5   3   5      239.58      233.02      3.16 o
   6   3   5        2.80        1.97      0.99 o
   7   3   5      332.20      345.01     11.23 o
   8   3   5        5.62        3.90      1.29 o
   9   3   5       18.90       23.61      2.69 o
 -12   4   5        0.30        0.25      1.44 o
 -11   4   5       55.31       54.18      5.08 o
 -10   4   5       25.50       24.61      2.17 o
  -9   4   5        0.17       -1.19      0.97 o
  -8   4   5      111.07      108.68      4.59 o
  -7   4   5      323.69      351.61      5.91 o
  -6   4   5       30.94       30.41      1.35 o
  -5   4   5       56.68       67.54      2.30 o
  -4   4   5       21.32       24.74      1.25 o
  -3   4   5       94.22      100.82      2.30 o
  -2   4   5       51.95       52.92      1.71 o
  -1   4   5       42.01       41.35      1.93 o
   0   4   5       23.06       22.36      0.89 o
   1   4   5      452.17      425.76      4.30 o
   2   4   5      427.62      397.72      4.22 o
   3   4   5       39.48       43.42      1.31 o
   4   4   5      322.83      328.23      3.56 o
   5   4   5      242.44      244.09      3.68 o
   6   4   5      133.51      137.93      4.17 o
   7   4   5        1.72        0.78      1.50 o
   8   4   5        3.01        4.78      1.35 o
   9   4   5       40.10       54.57      4.39 o
 -11   5   5        0.00       -1.22      1.27 o
 -10   5   5       40.81       43.31      4.70 o
  -9   5   5       11.26       15.61      1.56 o
  -8   5   5       70.56       68.36      4.21 o
  -7   5   5        2.29        2.61      0.80 o
  -6   5   5        0.85        0.58      0.64 o
  -5   5   5       92.53       99.63      2.07 o
  -4   5   5      376.04      403.68      4.58 o
  -3   5   5        0.30        0.69      0.42 o
  -2   5   5       10.66       13.14      0.55 o
  -1   5   5       62.96       58.15      1.01 o
   0   5   5       79.79       74.64      1.55 o
   1   5   5      356.64      352.29      3.50 o
   2   5   5      400.94      415.84      3.99 o
   3   5   5        8.91        9.24      0.67 o
   4   5   5      158.01      158.07      2.27 o
   5   5   5       49.33       44.89      1.59 o
   6   5   5        0.35       -0.87      0.86 o
   7   5   5        4.03        3.90      1.27 o
   8   5   5        2.59        4.84      1.35 o
   9   5   5        5.76        7.05      1.54 o
 -11   6   5        0.84        0.18      1.19 o
 -10   6   5        9.81       11.94      1.53 o
  -9   6   5       21.28       19.08      1.68 o
  -8   6   5        0.71        0.75      0.99 o
  -7   6   5        1.06        1.12      0.93 o
  -6   6   5       21.06       19.31      1.51 o
  -5   6   5       10.44        9.41      0.76 o
  -4   6   5        0.05       -0.42      0.47 o
  -3   6   5       63.55       64.60      1.28 o
  -2   6   5       40.78       39.01      0.95 o
  -1   6   5       16.19       14.61      0.72 o
   0   6   5        1.70        1.03      0.43 o
   1   6   5      117.65      111.66      1.68 o
   2   6   5       97.69      105.00      1.77 o
   3   6   5       45.34       44.81      1.19 o
   4   6   5       18.93       22.56      1.05 o
   5   6   5       24.12       21.00      1.47 o
   6   6   5        1.83        1.62      1.11 o
   7   6   5        0.53       -0.09      1.12 o
   8   6   5        9.74       11.98      1.65 o
   9   6   5        0.08        0.69      1.29 o
 -11   7   5        7.21        7.54      1.51 o
 -10   7   5        0.56       -0.57      1.10 o
  -9   7   5        4.53        3.03      1.52 o
  -8   7   5        2.39        1.63      1.04 o
  -7   7   5       29.54       29.47      2.28 o
  -6   7   5       83.98       91.31      2.21 o
  -5   7   5        0.13        0.28      0.55 o
  -4   7   5        0.00       -0.11      0.50 o
  -3   7   5       24.95       26.25      1.17 o
  -2   7   5       56.83       54.09      1.15 o
  -1   7   5        1.02        1.34      0.46 o
   0   7   5       61.72       60.39      1.65 o
   1   7   5        0.25       -0.46      0.35 o
   2   7   5        0.41       -0.13      0.41 o
   3   7   5       48.67       46.11      1.14 o
   4   7   5        7.82        7.03      0.86 o
   5   7   5       55.94       52.12      2.06 o
   6   7   5        1.58        1.84      1.13 o
   7   7   5        3.65        4.67      1.34 o
   8   7   5        0.66        1.86      1.88 o
   9   7   5        6.97        6.45      1.57 o
 -10   8   5        2.92        2.03      1.22 o
  -9   8   5        0.49        0.60      1.13 o
  -8   8   5        1.92        1.22      1.08 o
  -7   8   5        0.04       -1.77      1.42 o
  -6   8   5        3.57        1.60      0.93 o
  -5   8   5        1.50        1.78      0.73 o
  -4   8   5        8.36        8.63      0.72 o
  -3   8   5        3.41        2.56      0.72 o
  -2   8   5       31.84       34.21      1.55 o
  -1   8   5       27.31       21.69      0.90 o
   0   8   5      115.25      109.43      1.63 o
   1   8   5        1.53        1.25      0.45 o
   2   8   5       46.46       40.11      1.06 o
   3   8   5        4.31        2.13      0.62 o
   4   8   5       27.01       25.10      1.57 o
   5   8   5        5.90        6.66      1.34 o
   6   8   5        6.11        6.58      1.38 o
   7   8   5        0.67       -0.96      1.07 o
   8   8   5       14.91       15.64      1.89 o
 -10   9   5        1.08        1.46      1.23 o
  -9   9   5       24.47       27.17      2.05 o
  -8   9   5       33.92       31.91      2.67 o
  -7   9   5       32.96       34.20      2.61 o
  -6   9   5        2.31        1.48      1.27 o
  -5   9   5       22.23       25.36      1.26 o
  -4   9   5        1.88        0.95      1.00 o
  -3   9   5        1.36        1.16      0.83 o
  -2   9   5       93.62      101.69      2.84 o
  -1   9   5       13.14       13.13      0.87 o
   0   9   5        6.01        6.57      0.77 o
   1   9   5        0.00       -0.69      0.54 o
   2   9   5        1.88        0.01      0.59 o
   3   9   5        9.97        6.54      0.80 o
   4   9   5        6.70        8.78      1.00 o
   5   9   5       29.92       26.96      2.01 o
   6   9   5        1.63        1.02      1.13 o
   7   9   5        4.32        6.01      1.48 o
   8   9   5       18.13       23.55      2.17 o
 -10  10   5       18.06       15.64      2.04 o
  -9  10   5       13.64       10.88      1.62 o
  -8  10   5        9.86        9.81      1.92 o
  -7  10   5       10.88        8.67      1.78 o
  -6  10   5       17.46       19.74      2.11 o
  -5  10   5      119.39      117.99      3.52 o
  -4  10   5       64.60       62.21      2.41 o
  -3  10   5       19.69       16.74      1.30 o
  -2  10   5      802.79      786.49      9.45 o
  -1  10   5      360.16      337.34      4.40 o
   0  10   5        2.69        1.92      0.94 o
   1  10   5      121.88      102.43      2.20 o
   2  10   5      115.16       98.52      2.37 o
   3  10   5       33.34       32.81      1.55 o
   4  10   5        0.00       -0.76      0.83 o
   5  10   5        4.86        3.91      1.24 o
   6  10   5        3.57        2.20      1.26 o
   7  10   5        0.68        0.24      1.20 o
  -9  11   5       17.93       22.78      2.06 o
  -8  11   5       13.89       10.61      3.05 o
  -7  11   5        0.33       -0.94      1.32 o
  -6  11   5       38.06       41.83      2.84 o
  -5  11   5       58.88       57.74      5.84 o
  -4  11   5       68.23       69.91      3.29 o
  -3  11   5        5.65        7.58      1.30 o
  -2  11   5      228.58      240.57      5.75 o
  -1  11   5        3.40        1.38      0.80 o
   0  11   5        0.34        0.13      1.12 o
   1  11   5        0.41        1.33      1.16 o
   2  11   5        0.77        0.45      0.85 o
   3  11   5       12.56       10.12      1.19 o
   4  11   5        0.89        0.21      0.87 o
   5  11   5       11.29        8.73      1.26 o
   6  11   5        0.02       -0.73      1.09 o
   7  11   5        3.24        4.33      1.43 o
  -8  12   5        4.39        9.43      1.92 o
  -7  12   5       43.21       38.90      2.97 o
  -6  12   5       27.04       25.06      3.91 o
  -5  12   5       70.23       67.88      3.35 o
  -4  12   5       60.03       58.83      3.16 o
  -3  12   5       23.10       23.46      2.43 o
  -2  12   5      446.06      422.91      9.15 o
  -1  12   5      313.80      294.86      4.77 o
   0  12   5       67.53       56.60      2.13 o
   1  12   5      110.85       88.95      5.96 o
   2  12   5       51.84       39.66      2.38 o
   3  12   5        0.03       -0.90      0.98 o
   4  12   5       58.19       60.08      2.29 o
   5  12   5        7.30        9.05      1.46 o
   6  12   5       10.75       17.05      2.19 o
  -8  13   5        8.07        8.14      2.18 o
  -7  13   5        2.41        2.72      2.03 o
  -6  13   5        3.94        2.83      1.54 o
  -5  13   5        3.34        4.74      1.65 o
  -4  13   5        6.01        9.54      1.85 o
  -3  13   5       39.30       35.66      4.24 o
  -2  13   5        1.22        1.68      1.44 o
  -1  13   5        4.53        4.68      1.15 o
   0  13   5       15.37       16.75      1.60 o
   1  13   5        2.60        4.64      1.23 o
   2  13   5       16.28       16.46      1.66 o
   3  13   5        1.20        2.16      1.18 o
   4  13   5        1.33        0.84      1.36 o
   5  13   5        1.99        1.15      1.16 o
  -7  14   5        2.61       -0.60      1.47 o
  -6  14   5        0.00       -0.89      1.33 o
  -5  14   5        0.55       -0.79      1.40 o
  -4  14   5        6.48        4.23      1.58 o
  -3  14   5        0.15       -0.76      1.29 o
  -2  14   5       12.64        9.84      1.90 o
  -1  14   5        8.09        7.62      1.79 o
   0  14   5        0.73        0.87      1.01 o
   1  14   5        0.26        0.62      1.08 o
   2  14   5       15.50       18.11      1.74 o
   3  14   5       13.95       10.97      1.56 o
   4  14   5        1.07        1.62      1.45 o
  -5  15   5        1.12        0.91      1.58 o
  -4  15   5        0.11       -1.55      1.24 o
  -3  15   5        8.28       10.28      5.05 o
  -2  15   5        3.60        0.95      1.55 o
  -1  15   5       16.89       14.23      2.07 o
   0  15   5        7.03        5.13      1.66 o
   1  15   5        5.96        6.16      1.82 o
   2  15   5       12.57       11.17      2.16 o
   3  15   5        1.15        0.10      1.45 o
  -4  16   5        1.42        2.63      1.61 o
  -3  16   5        0.99        2.12      1.60 o
  -2  16   5        0.19       -0.67      1.40 o
  -1  16   5        0.07       -1.83      1.24 o
   0  16   5       11.42       10.13      2.05 o
   1  16   5        0.94        2.45      1.71 o
 -11   0   6        8.26        9.91      2.64 o
 -10   0   6       24.15       23.77      3.10 o
  -9   0   6       16.50       14.88      2.49 o
  -8   0   6       13.10       11.18      2.03 o
  -7   0   6        6.91        5.46      1.27 o
  -6   0   6        4.49        5.19      1.10 o
  -5   0   6       10.89        8.82      1.03 o
  -4   0   6        1.29        0.63      0.83 o
  -3   0   6        1.40       -1.98      1.52 o
  -2   0   6        0.27       -2.44      1.63 o
  -1   0   6       76.01       74.88      5.00 o
   0   0   6        6.96        6.76      0.75 o
   1   0   6        7.50        7.91      1.15 o
   2   0   6       19.50       17.49      2.15 o
   3   0   6      144.10      153.19      3.09 o
   4   0   6        7.98        6.78      1.57 o
   5   0   6       40.39       32.91      2.82 o
   6   0   6       11.07        7.69      1.62 o
   7   0   6        0.02        0.89      1.32 o
   8   0   6       34.89       45.36      4.98 o
 -11   1   6        0.06        0.07      1.45 o
 -10   1   6        3.08        1.42      1.26 o
  -9   1   6        3.38        1.84      1.52 o
  -8   1   6        1.34        2.36      0.99 o
  -7   1   6        0.36       -0.50      0.76 o
  -6   1   6        8.27        9.08      0.96 o
  -5   1   6        9.37       12.55      0.95 o
  -4   1   6        0.06       -0.20      0.34 o
  -3   1   6        4.25        3.70      1.27 o
  -2   1   6       37.27       35.71      2.66 o
  -1   1   6       17.97       15.49      1.33 o
   0   1   6       41.39       39.40      1.34 o
   1   1   6       56.05       58.65      1.67 o
   2   1   6        6.98        6.38      0.81 o
   3   1   6        0.04       -0.89      0.62 o
   4   1   6       40.49       35.80      1.83 o
   5   1   6       12.44       11.91      1.26 o
   6   1   6        1.44        1.77      0.98 o
   7   1   6       14.92       17.55      1.84 o
   8   1   6        3.65        1.43      1.76 o
 -11   2   6        1.91        0.80      1.48 o
 -10   2   6        1.37       -0.31      1.16 o
  -9   2   6       12.11       13.52      1.69 o
  -8   2   6        0.16       -0.39      0.87 o
  -7   2   6        6.06        7.25      1.19 o
  -6   2   6        0.45        0.33      0.72 o
  -5   2   6        1.66        1.51      0.61 o
  -4   2   6        3.85        4.28      0.44 o
  -3   2   6       51.99       53.95      2.21 o
  -2   2   6      110.81      104.53      4.00 o
  -1   2   6      105.66       97.95      2.81 o
   0   2   6       79.23       75.88      1.85 o
   1   2   6      497.05      466.92      5.68 o
   2   2   6       76.80       64.11      3.57 o
   3   2   6       10.41       10.62      0.70 o
   4   2   6       47.01       38.50      1.90 o
   5   2   6       24.50       26.21      1.64 o
   6   2   6        0.92        0.09      0.91 o
   7   2   6        3.91        6.43      1.45 o
   8   2   6        2.06        5.51      2.01 o
 -11   3   6       23.11       26.30      2.49 o
 -10   3   6        8.40        7.54      1.63 o
  -9   3   6       10.09       11.57      1.63 o
  -8   3   6        5.55        4.17      1.08 o
  -7   3   6        0.00        0.04      0.79 o
  -6   3   6       29.95       25.71      1.62 o
  -5   3   6        4.90        4.80      0.67 o
  -4   3   6        0.26       -0.76      0.53 o
  -3   3   6        3.99        3.12      1.30 o
  -2   3   6      691.91      690.41      9.81 o
  -1   3   6      130.19      117.89      2.60 o
   0   3   6        1.11       -0.28      1.08 o
   1   3   6      230.51      251.78      3.78 o
   2   3   6       92.00       89.94      3.40 o
   3   3   6       67.18       58.00      2.50 o
   4   3   6       26.34       23.08      1.56 o
   5   3   6        5.47        3.18      1.06 o
   6   3   6        9.80        9.43      1.69 o
   7   3   6       20.29       18.78      1.91 o
   8   3   6       22.41       18.89      2.64 o
 -10   4   6       12.53       11.51      1.55 o
  -9   4   6        0.35        0.17      1.06 o
  -8   4   6      121.37      130.43      3.45 o
  -7   4   6        8.97       11.16      1.23 o
  -6   4   6        0.08        0.90      0.79 o
  -5   4   6       10.06        7.77      1.18 o
  -4   4   6        2.84        2.11      1.08 o
  -3   4   6       12.60       13.49      0.94 o
  -2   4   6      269.59      281.14      5.01 o
  -1   4   6      445.87      441.17      6.90 o
   0   4   6      143.39      135.34      5.91 o
   1   4   6      367.31      355.78      5.00 o
   2   4   6       51.60       46.50      2.56 o
   3   4   6        1.68        1.25      1.11 o
   4   4   6       38.49       32.56      2.30 o
   5   4   6       12.47        8.06      1.45 o
   6   4   6        0.24        2.03      1.25 o
   7   4   6        8.10        7.12      1.50 o
   8   4   6        3.03        4.81      1.48 o
 -10   5   6        7.17        6.27      1.41 o
  -9   5   6        5.88        7.71      1.35 o
  -8   5   6       13.35       14.59      1.50 o
  -7   5   6        3.27        4.66      1.04 o
  -6   5   6        0.06        0.45      1.08 o
  -5   5   6       53.72       55.92      2.42 o
  -4   5   6       23.98       21.65      1.17 o
  -3   5   6       48.15       45.50      1.37 o
  -2   5   6       91.35       90.31      4.27 o
  -1   5   6       44.46       47.38      1.26 o
   0   5   6        3.92        0.81      0.79 o
   1   5   6       14.20       16.33      1.63 o
   2   5   6       11.45       11.28      1.49 o
   3   5   6       14.02        9.18      1.44 o
   4   5   6      185.14      180.29     13.01 o
   5   5   6        2.36        3.93      1.36 o
   6   5   6       26.59       25.25      2.14 o
   7   5   6        2.95        0.58      1.25 o
 -10   6   6        5.74        1.61      1.27 o
  -9   6   6       18.75       21.36      1.93 o
  -8   6   6       45.74       48.32      2.30 o
  -7   6   6        0.45       -0.14      0.91 o
  -6   6   6        1.54        2.64      1.14 o
  -5   6   6        0.03       -0.66      1.65 o
  -4   6   6        1.40        1.29      0.92 o
  -3   6   6       41.58       44.40      1.50 o
  -2   6   6       33.98       33.37      1.21 o
  -1   6   6       38.36       31.61      1.19 o
   0   6   6       12.03        9.75      0.84 o
   1   6   6       26.07       26.19      1.35 o
   2   6   6       23.70       19.91      1.77 o
   3   6   6       38.95       39.08      2.35 o
   4   6   6        0.55        0.34      1.12 o
   5   6   6       10.96       15.71      1.79 o
   6   6   6        0.09        1.18      1.20 o
   7   6   6       16.80       23.02      2.14 o
 -10   7   6        8.82        4.48      1.40 o
  -9   7   6        1.49       -0.37      1.14 o
  -8   7   6        3.08        1.63      1.15 o
  -7   7   6        1.45        0.82      0.99 o
  -6   7   6       13.61       16.51      3.25 o
  -5   7   6        2.18        0.25      1.06 o
  -4   7   6        0.02       -2.19      2.11 o
  -3   7   6       29.15       23.27      1.74 o
  -2   7   6       84.09       88.99      2.51 o
  -1   7   6        0.05        0.75      0.78 o
   0   7   6       40.97       41.96      1.87 o
   1   7   6        0.17        0.03      0.79 o
   2   7   6        0.14       -1.39      0.93 o
   3   7   6        0.85       -0.09      1.07 o
   4   7   6        8.70        8.88      1.50 o
   5   7   6       17.38       20.31      1.95 o
   6   7   6        3.78        6.55      1.52 o
   7   7   6        0.03        1.60      1.34 o
  -9   8   6        7.99       12.21      1.66 o
  -8   8   6       34.58       35.65      2.25 o
  -7   8   6        0.16       -1.83      2.03 o
  -6   8   6        9.79        9.70      3.05 o
  -5   8   6        0.18       -0.78      1.07 o
  -4   8   6       80.89       84.12      3.86 o
  -3   8   6        1.84       -0.41      1.05 o
  -2   8   6        6.63        4.99      1.08 o
  -1   8   6       17.94       17.82      1.91 o
   0   8   6        0.74        1.92      0.93 o
   1   8   6        0.05       -0.90      0.84 o
   2   8   6        0.98        2.56      0.87 o
   3   8   6        0.00       -1.49      1.04 o
   4   8   6        7.59        7.86      1.98 o
   5   8   6        5.47        9.04      1.55 o
   6   8   6        5.25        6.17      1.53 o
  -9   9   6       15.58       18.15      1.91 o
  -8   9   6        9.53       11.56      1.62 o
  -7   9   6       10.93        9.64      3.05 o
  -6   9   6        4.82        3.13      1.51 o
  -5   9   6       19.81       15.79      3.12 o
  -4   9   6       10.09       10.17      2.34 o
  -3   9   6        0.31       -0.55      1.16 o
  -2   9   6       79.14       68.45      2.99 o
  -1   9   6       10.21        9.06      1.24 o
   0   9   6        0.17        0.12      0.89 o
   1   9   6        0.14       -1.42      0.95 o
   2   9   6        1.19        1.93      0.87 o
   3   9   6       12.67       11.58      1.60 o
   4   9   6       10.97        7.78      1.49 o
   5   9   6        6.02        5.63      1.46 o
   6   9   6        3.80        7.05      1.57 o
  -8  10   6        1.82        3.39      2.34 o
  -7  10   6        3.38        5.74      2.79 o
  -6  10   6        4.74        2.60      3.05 o
  -5  10   6        0.18       -1.13      1.36 o
  -4  10   6       21.64       17.78      2.01 o
  -3  10   6        2.85        0.99      1.35 o
  -2  10   6        1.44        2.12      1.27 o
  -1  10   6       63.16       55.58      2.76 o
   0  10   6        0.63        1.02      0.98 o
   1  10   6        1.81        2.33      1.03 o
   2  10   6        2.43        2.78      1.11 o
   3  10   6        9.23       10.20      1.26 o
   4  10   6        6.19        7.04      1.56 o
   5  10   6        0.33        0.71      1.24 o
  -7  11   6       59.69       67.68      3.77 o
  -6  11   6       14.79       15.88      2.22 o
  -5  11   6      310.67      314.79     11.25 o
  -4  11   6      171.20      176.97      5.32 o
  -3  11   6        1.05        2.10      1.37 o
  -2  11   6       66.60       56.70      2.94 o
  -1  11   6        4.51        6.20      1.20 o
   0  11   6        0.44        0.20      0.97 o
   1  11   6       22.47       25.84      1.89 o
   2  11   6       23.26       23.99      1.87 o
   3  11   6       17.66       17.72      1.76 o
   4  11   6        1.82        1.60      1.30 o
   5  11   6        2.92        6.70      2.38 o
  -7  12   6        0.34        1.70      2.39 o
  -6  12   6       19.39       21.94      2.47 o
  -5  12   6       88.08      102.87      4.30 o
  -4  12   6       43.65       44.97      3.07 o
  -3  12   6       12.73       12.17      1.96 o
  -2  12   6       31.49       30.73      3.61 o
  -1  12   6        8.31        9.00      1.37 o
   0  12   6        1.84        0.87      1.10 o
   1  12   6        8.26        8.19      1.37 o
   2  12   6        1.01       -0.86      1.07 o
   3  12   6        1.13        0.35      1.13 o
   4  12   6        1.77        2.67      1.18 o
  -5  13   6       67.96       70.00      4.62 o
  -4  13   6        9.86        6.30      1.81 o
  -3  13   6        2.20        1.90      1.42 o
  -2  13   6        0.24       -0.52      1.37 o
  -1  13   6        9.84       15.19      3.40 o
   0  13   6        1.16        0.50      1.11 o
   1  13   6        0.04        0.26      1.19 o
   2  13   6        4.02        5.97      1.54 o
   3  13   6        5.13        7.66      1.45 o
  -4  14   6       19.13       17.70      2.29 o
  -3  14   6       11.21       11.23      2.72 o
  -2  14   6        0.67        1.62      1.46 o
  -1  14   6        0.01        1.03      1.46 o
   0  14   6        0.21        0.06      1.44 o
   1  14   6        7.24       10.07      1.99 o
  -9   1   7        0.61        1.80      1.24 o
  -8   1   7       18.88       18.93      1.69 o
  -7   1   7        0.12       -0.10      0.88 o
  -6   1   7        3.94        3.79      1.66 o
  -5   1   7       80.80       82.69      2.23 o
  -4   1   7       93.41       95.46      2.42 o
  -3   1   7       33.28       26.73      3.33 o
  -2   1   7      157.47      173.81      5.67 o
  -1   1   7        1.48        3.84      1.12 o
   0   1   7        1.47        1.04      0.65 o
   1   1   7        1.73        0.15      0.93 o
   2   1   7        0.15       -1.27      0.85 o
   3   1   7        0.17       -0.71      0.88 o
   4   1   7        9.11       10.86      1.31 o
   5   1   7        1.38        2.86      1.09 o
   6   1   7        3.72        4.25      1.41 o
  -9   2   7        0.02        0.23      1.17 o
  -8   2   7        7.16        5.22      1.13 o
  -7   2   7       23.75       23.23      1.65 o
  -6   2   7       57.43       65.64      2.09 o
  -5   2   7      164.09      163.55      6.34 o
  -4   2   7       59.66       62.72      3.10 o
  -3   2   7        3.43        4.16      2.09 o
  -2   2   7      384.58      398.55     12.65 o
  -1   2   7       17.67       14.71      1.07 o
   0   2   7        2.38        1.40      1.02 o
   1   2   7        1.86        2.30      1.01 o
   2   2   7        3.49        0.68      0.95 o
   3   2   7        8.44        7.32      1.19 o
   4   2   7        0.00       -0.05      0.92 o
   5   2   7       20.40       21.69      1.70 o
   6   2   7       16.17       19.75      2.04 o
  -9   3   7        3.49        3.49      1.20 o
  -8   3   7        9.20       12.51      1.39 o
  -7   3   7       17.01       16.70      1.38 o
  -6   3   7       61.20       70.79      2.19 o
  -5   3   7      251.65      267.47      4.40 o
  -4   3   7       50.04       48.46      2.36 o
  -3   3   7       83.69       89.56      5.89 o
  -2   3   7      104.57      102.41      6.25 o
  -1   3   7      117.33      115.47      3.56 o
   0   3   7       13.01       12.12      1.39 o
   1   3   7        0.00       -1.33      0.94 o
   2   3   7        2.64        2.17      1.05 o
   3   3   7       22.59       27.13      1.79 o
   4   3   7        0.08       -1.18      0.91 o
   5   3   7        0.46       -0.66      1.18 o
   6   3   7        8.22        8.86      1.71 o
  -9   4   7        0.92       -0.21      1.04 o
  -8   4   7       19.03       21.58      1.68 o
  -7   4   7        7.95        8.41      1.21 o
  -6   4   7        5.06        5.50      1.01 o
  -5   4   7       50.66       60.83      1.91 o
  -4   4   7       21.97       27.63      3.86 o
  -3   4   7        1.52        0.81      2.44 o
  -2   4   7       13.27       14.78      3.20 o
  -1   4   7        6.19        5.39      1.78 o
   0   4   7       83.76       77.03      6.57 o
   1   4   7       99.98       99.75      4.89 o
   2   4   7       22.86       26.46      2.14 o
   3   4   7        0.04        0.04      1.14 o
   4   4   7        8.28        4.00      1.45 o
   5   4   7        1.19        0.02      1.24 o
   6   4   7       18.76       21.66      2.21 o
  -8   5   7        6.43        6.36      1.24 o
  -7   5   7       13.14       13.18      1.34 o
  -6   5   7        0.96        0.18      0.93 o
  -5   5   7        6.66        4.65      1.17 o
  -4   5   7       22.96       21.74      3.51 o
  -3   5   7        5.47        4.72      2.54 o
  -2   5   7        9.19       10.21      3.05 o
  -1   5   7        7.59        9.80      1.92 o
   0   5   7       39.94       41.47      5.82 o
   1   5   7       22.77       18.41      1.86 o
   2   5   7        8.92        7.46      1.52 o
   3   5   7        0.87        0.58      1.19 o
   4   5   7       21.40       22.90      2.13 o
   5   5   7        1.72        2.07      1.33 o
  -8   6   7        0.01       -1.14      1.27 o
  -7   6   7        0.50       -0.38      0.97 o
  -6   6   7        3.40        3.47      1.01 o
  -5   6   7        0.53       -0.90      1.14 o
  -4   6   7       12.34       15.34      1.38 o
  -3   6   7        2.88        1.92      0.86 o
  -2   6   7       92.65      104.08      6.71 o
  -1   6   7        1.02        0.34      1.47 o
   0   6   7       30.40       27.67      2.66 o
   1   6   7       17.63       12.76      1.70 o
   2   6   7        2.53        1.25      1.27 o
   3   6   7        7.74        6.99      1.54 o
   4   6   7        3.63        2.28      1.39 o
   5   6   7        0.21       -0.37      1.27 o
  -8   7   7        0.01       -1.14      1.04 o
  -7   7   7        0.26       -0.38      0.99 o
  -6   7   7        3.12        2.10      1.25 o
  -5   7   7        0.38        1.11      1.07 o
  -4   7   7        4.21        1.46      2.11 o
  -3   7   7       14.96       14.76      3.56 o
  -2   7   7        0.39       -0.38      0.84 o
  -1   7   7       18.87       17.75      2.00 o
   0   7   7        1.17        1.31      1.55 o
   1   7   7        2.35        2.14      2.44 o
   2   7   7       14.89       17.58      2.36 o
   3   7   7       10.88        9.28      1.67 o
   4   7   7        0.06       -1.00      1.18 o
   5   7   7        0.00       -1.56      1.29 o
  -7   8   7        0.46       -0.31      1.08 o
  -6   8   7        4.96        4.52      2.79 o
  -5   8   7        2.16        1.38      1.25 o
  -4   8   7        7.29        6.37      1.33 o
  -3   8   7        0.01       -0.53      0.97 o
  -2   8   7        5.82        7.42      1.27 o
  -1   8   7        7.81        6.93      1.12 o
   0   8   7        0.61       -0.64      0.86 o
   1   8   7        0.26       -1.13      1.50 o
   2   8   7        0.37        1.02      1.29 o
   3   8   7        1.77        1.48      1.27 o
   4   8   7        1.14        1.02      1.41 o
  -6   9   7        0.13       -0.31      1.25 o
  -5   9   7       22.36       26.81      2.29 o
  -4   9   7        7.37        5.43      2.11 o
  -3   9   7        4.52        3.97      2.16 o
  -2   9   7        0.45        0.64      1.22 o
  -1   9   7        5.96        5.78      1.13 o
   0   9   7        0.52        2.40      1.07 o
   1   9   7        6.47        5.95      1.23 o
   2   9   7        2.25        0.25      2.16 o
   3   9   7        6.39        8.43      1.69 o
  -6  10   7        3.25        4.28      1.63 o
  -5  10   7        3.13        1.91      1.38 o
  -4  10   7        4.12        6.47      1.55 o
  -3  10   7        1.02        0.30      1.18 o
  -2  10   7        0.03       -0.69      1.75 o
  -1  10   7        1.11        0.87      1.15 o
   0  10   7        7.80       10.74      1.41 o
   1  10   7        1.40        2.73      1.19 o
   2  10   7        3.31        5.44      1.84 o
  -4  11   7        2.46        2.37      1.55 o
  -3  11   7        0.58        0.59      1.23 o
  -2  11   7        0.25        0.76      1.23 o
  -1  11   7        0.17       -1.09      0.99 o
   0  11   7        2.64        3.52      1.26 o
   1  11   7        0.67        2.15      1.25 o
  -2  12   7        0.07       -0.28      1.33 o
  -1  12   7        1.79        2.47      1.48 o
  -7   0   8       29.94       33.17      2.74 o
  -6   0   8       27.63       32.51      4.47 o
  -5   0   8       99.37      103.78      6.55 o
  -4   0   8       12.60        9.45      2.84 o
  -3   0   8       15.92       14.63      3.20 o
  -2   0   8        0.36        1.37      2.18 o
  -1   0   8       22.96       19.05      3.45 o
   0   0   8       25.37       28.71      3.63 o
   1   0   8        2.43        2.22      1.65 o
   2   0   8        0.01       -0.30      1.54 o
   3   0   8       14.20       17.21      3.51 o
  -7   1   8        2.57        1.94      1.05 o
  -6   1   8       28.87       31.68      2.04 o
  -5   1   8       17.06       19.87      2.74 o
  -4   1   8        3.16        2.97      1.80 o
  -3   1   8        7.12        7.37      1.94 o
  -2   1   8       15.78       17.75      2.41 o
  -1   1   8        5.56        7.35      1.85 o
   0   1   8        0.02        0.05      1.01 o
   1   1   8        0.83       -0.79      1.01 o
   2   1   8        2.00        0.99      1.47 o
   3   1   8       13.61       17.48      1.78 o
  -7   2   8       21.06       26.22      2.31 o
  -6   2   8       21.36       22.75      2.64 o
  -5   2   8       26.35       27.94      4.17 o
  -4   2   8        0.21        0.41      2.24 o
  -3   2   8        0.48       -1.58      1.60 o
  -2   2   8       16.09       16.06      2.37 o
  -1   2   8        2.24        3.09      1.79 o
   0   2   8        1.58        2.45      1.14 o
   1   2   8        0.47       -1.08      1.03 o
   2   2   8        0.00       -0.10      1.10 o
   3   2   8        3.32        3.43      1.29 o
  -6   3   8        6.28        6.03      1.40 o
  -5   3   8        0.01       -1.57      1.14 o
  -4   3   8        0.01       -0.06      0.81 o
  -3   3   8       14.97        9.55      2.95 o
  -2   3   8        0.00        2.79      2.59 o
  -1   3   8        3.03        3.40      1.74 o
   0   3   8        1.88        5.00      1.98 o
   1   3   8        1.08       -0.92      1.25 o
   2   3   8        1.46        3.12      1.58 o
   3   3   8       21.80       30.54      2.49 o
  -6   4   8       16.12       18.37      4.44 o
  -5   4   8        0.12       -0.48      1.45 o
  -4   4   8        5.32        7.23      1.28 o
  -3   4   8        0.86        5.13      2.59 o
  -2   4   8        0.42        0.51      2.49 o
  -1   4   8       18.87       16.34      2.42 o
   0   4   8        0.70        3.22      1.78 o
   1   4   8        3.36        4.62      1.53 o
   2   4   8        0.41       -1.22      1.28 o
  -5   5   8       28.55       33.28      3.00 o
  -4   5   8        4.32        3.30      2.59 o
  -3   5   8       16.72       16.86      3.61 o
  -2   5   8       41.75       41.60      4.98 o
  -1   5   8        3.78        4.96      1.93 o
   0   5   8        0.11        0.27      1.65 o
   1   5   8        3.46        4.95      1.58 o
   2   5   8        1.03       -0.20      1.31 o
  -5   6   8       10.38       10.64      1.75 o
  -4   6   8        0.00        1.02      2.39 o
  -3   6   8       21.26       25.65      4.17 o
  -2   6   8       28.50       24.79      4.06 o
  -1   6   8        9.91       12.83      2.33 o
   0   6   8        0.99        1.42      1.72 o
   1   6   8        0.88       -0.25      2.24 o
  -4   7   8        0.65        5.18      2.95 o
  -3   7   8        7.67        7.06      3.25 o
  -2   7   8       12.79       10.87      3.51 o
  -1   7   8        0.08       -1.08      1.62 o
   0   7   8        6.11        5.01      3.02 o
 
